# Supplementary material for: Intestinal transcriptional profiling reveals fava bean-induced immune response in DBA/1 mice
Source: Biol Res. 2019 Mar 1;52:9. doi: 10.1186/s40659-019-0216-9 (PMC6396536; doi:10.1186/s40659-019-0216-9)
Supplement: Supplementary file 2 — Additional file 2: Table S2. SAM analysis identified 769 differentially expressed genes of the intestine between the control and FB-treated groups. [file 40659_2019_216_MOESM2_ESM.xlsx]

## Sheet: Sheet1
Table S2 SAM analysis identified 769 differentially expressed genes of the intestine between the control and FB-treated groups
GeneID	Length	Control-Expression	Favabean-Expression	log2Ratio(Broadbean/Control)	q-value(Storey et al. 2003)	Up-Down-Regulation(Broadbean/Control)	p-value	Symbol	Cellular Component	Molecular Function	Biological Process	Kegg Orthology	Nr Description
109959	1577	459.45	275277	9.26047	0	Up	0	Amy2a5	GO:0044421//extracellular region part	GO:0046872//metal ion binding;GO:0043168//anion binding;GO:0016160//amylase activity	GO:0005975//carbohydrate metabolic process	K01176//alpha-amylase [EC:3.2.1.1]	gi|148680466|gb|EDL12413.1|//mCG11265, isoform CRA_a, partial [Mus musculus]
66473	887	307	168981	9.13812	0	Up	0	Ctrb1	GO:0044421//extracellular region part;GO:0000323//lytic vacuole	GO:0004175//endopeptidase activity;GO:0005488//binding	GO:0044707//single-multicellular organism process;GO:0019538//protein metabolic process;GO:0031667//response to nutrient levels;GO:0009725//response to hormone;GO:0009057//macromolecule catabolic process;GO:0006915//apoptotic process	K01310//chymotrypsin [EC:3.4.21.1]	gi|255522937|ref|NP_079859.2|//chymotrypsinogen B precursor [Mus musculus]
12945	6259	31142	182532	2.58493	0	Up	0	Dmbt1	GO:0031012//extracellular matrix;GO:0031224//intrinsic component of membrane;GO:0030667//secretory granule membrane;GO:0030666//endocytic vesicle membrane	GO:0038024//cargo receptor activity;GO:0019899//enzyme binding	GO:0045184//establishment of protein localization;GO:0001832//blastocyst growth;GO:0030855//epithelial cell differentiation	K13912//deleted in malignant brain tumors 1 protein	gi|148685745|gb|EDL17692.1|//deleted in malignant brain tumors 1, isoform CRA_c, partial [Mus musculus]
13706	912	186.2	102968	9.14483	0	Up	0	Cela2a	NA	GO:0004175//endopeptidase activity	GO:0019538//protein metabolic process	K01346//pancreatic elastase II [EC:3.4.21.71]	gi|6681297|ref|NP_031945.1|//chymotrypsin-like elastase family member 2A precursor [Mus musculus]
109901	1124	439	75218	7.45442	0	Up	0	Cela1	NA	GO:0004175//endopeptidase activity;GO:0043169//cation binding	GO:0030154//cell differentiation;GO:0007166//cell surface receptor signaling pathway;GO:0006366//transcription from RNA polymerase II promoter;GO:0031016//pancreas development;GO:0009887//animal organ morphogenesis;GO:0008283//cell proliferation;GO:0006952//defense response;GO:0019538//protein metabolic process;GO:0040007//growth	K01326//pancreatic elastase I [EC:3.4.21.36]	gi|165932341|ref|NP_291090.2|//chymotrypsin-like elastase family member 1 precursor [Mus musculus]
70163	1057	46070	160692	1.83611	0	Up	0	Lypd8	GO:0031224//intrinsic component of membrane	NA	NA	K05302//N-lysine methyltransferase SETD6 [EC:2.1.1.-]	gi|139948226|ref|NP_081615.2|//ly6/PLAUR domain-containing protein 8 precursor [Mus musculus]
69060	1515	127	83594	9.39614	0	Up	0	Pnlip	GO:0044421//extracellular region part	GO:0043169//cation binding;GO:0052689//carboxylic ester hydrolase activity;GO:0016298//lipase activity	GO:0007275//multicellular organism development;GO:0009725//response to hormone;GO:0030301//cholesterol transport;GO:0006629//lipid metabolic process	K14073//pancreatic triacylglycerol lipase [EC:3.1.1.3]	gi|148669857|gb|EDL01804.1|//mCG10680, isoform CRA_c [Mus musculus]
22074	815	133.15	73438.2	9.14105	0	Up	0	Try4	GO:0044421//extracellular region part	GO:0004175//endopeptidase activity;GO:0046872//metal ion binding	GO:0032963//collagen metabolic process;GO:0016477//cell migration;GO:0016485//protein processing;GO:0031667//response to nutrient levels;GO:0014074//response to purine-containing compound	K01312//trypsin [EC:3.4.21.4]	gi|6755893|ref|NP_035776.1|//trypsin 4 precursor [Mus musculus]
12346	1184	17	136009	12.9996	0	Up	0	Car1	GO:0043231//intracellular membrane-bounded organelle	GO:0016836//hydro-lyase activity;GO:0046914//transition metal ion binding	GO:0044237//cellular metabolic process	K01672//carbonic anhydrase [EC:4.2.1.1]	gi|116063531|ref|NP_033929.2|//carbonic anhydrase 1 [Mus musculus]
72082	1989	1988	56737	4.86861	0	Up	0	Cyp2c55	GO:0043231//intracellular membrane-bounded organelle;GO:0031090//organelle membrane	GO:0008395//steroid hydroxylase activity;GO:0033695//oxidoreductase activity, acting on CH or CH2 groups, quinone or similar compound as acceptor;GO:0046914//transition metal ion binding;GO:0046906//tetrapyrrole binding;GO:0016712//oxidoreductase activity, acting on paired donors, with incorporation or reduction of molecular oxygen, reduced flavin or flavoprotein as one donor, and incorporation o…	GO:0019752//carboxylic acid metabolic process;GO:0042493//response to drug;GO:0006721//terpenoid metabolic process;GO:0043603//cellular amide metabolic process;GO:0017144//drug metabolic process;GO:0055114//oxidation-reduction process	K07413//cytochrome P450 family 2 subfamily C [EC:1.14.14.1];K17720//cytochrome P450 family 2 subfamily C polypeptide 18 [EC:1.14.14.1]	gi|13386282|ref|NP_082365.1|//cytochrome P450 2C55 precursor [Mus musculus]
26365	3266	49490.2	154725	1.67821	0	Up	0	Ceacam1	GO:0031224//intrinsic component of membrane;GO:0031090//organelle membrane;GO:0044464//cell part;GO:0016021//integral component of membrane	GO:0019900//kinase binding	GO:0043405//regulation of MAP kinase activity	K06499//carcinoembryonic antigen-related cell adhesion molecule	gi|85719299|ref|NP_001034274.1|//carcinoembryonic antigen-related cell adhesion molecule 1 isoform 1 precursor [Mus musculus];gi|148692319|gb|EDL24266.1|//mCG126985, isoform CRA_h, partial [Mus musculus];gi|399117|sp|P31809.1|CEAM1_MOUSE//RecName: Full=Carcinoembryonic antigen-related cell adhesion molecule 1; AltName: Full=Biliary glycoprotein 1; Short=BGP-1; AltName: Full=Biliary glycoprotein D…
15360	3294	1491	49043	5.07341	0	Up	0	Hmgcs2	NA	NA	NA	K01641//hydroxymethylglutaryl-CoA synthase [EC:2.3.3.10]	NA
100303744	3547	23286.3	95709.4	2.07289	0	Up	0	Sprr2a2	GO:0015934//large ribosomal subunit	GO:0005198//structural molecule activity	GO:0010467//gene expression	K02889//large subunit ribosomal protein L21e	gi|148704804|gb|EDL36751.1|//mCG12076, partial [Mus musculus]
109697	1594	107	53410	8.99707	0	Up	0	Cpa1	GO:0044421//extracellular region part	GO:0046914//transition metal ion binding;GO:0008235//metalloexopeptidase activity	GO:0006508//proteolysis	K08779//carboxypeptidase A1 [EC:3.4.17.1]	gi|54312076|ref|NP_079626.2|//carboxypeptidase A1 preproprotein [Mus musculus]
67373	2142	81	53792	9.40897	0	Up	0	2210010C04Rik	GO:0044421//extracellular region part	GO:0004175//endopeptidase activity;GO:0043169//cation binding	GO:0044707//single-multicellular organism process;GO:0019538//protein metabolic process	K01312//trypsin [EC:3.4.21.4]	gi|71043961|ref|NP_075822.3|//trypsinogen 7 precursor [Mus musculus]
11758	2383	7105	54743	2.97948	0	Up	0	Prdx6	GO:0031982//vesicle;GO:0000323//lytic vacuole	GO:0004620//phospholipase activity;GO:0016705//oxidoreductase activity, acting on paired donors, with incorporation or reduction of molecular oxygen;GO:0004601//peroxidase activity;GO:0005488//binding	GO:0006979//response to oxidative stress;GO:0042743//hydrogen peroxide metabolic process;GO:0006644//phospholipid metabolic process;GO:0006950//response to stress;GO:0030031//cell projection assembly	K11188//peroxiredoxin 6, 1-Cys peroxiredoxin [EC:1.11.1.7 1.11.1.15 3.1.1.-]	gi|6671549|ref|NP_031479.1|//peroxiredoxin-6 isoform 1 [Mus musculus];gi|26345188|dbj|BAC36244.1|//unnamed protein product [Mus musculus]
56857	4417	215	40926	7.60625	0	Up	0	Slc37a2	GO:0031224//intrinsic component of membrane	NA	GO:0044765//single-organism transport	K13783//MFS transporter, OPA family, solute carrier family 37 (glycerol-3-phosphate transporter), member 1/2	gi|148693472|gb|EDL25419.1|//solute carrier family 37 (glycerol-3-phosphate transporter), member 2, isoform CRA_a, partial [Mus musculus]
16204	510	68765	12634	-2.41065	0	Down	0	Fabp6	GO:0043231//intracellular membrane-bounded organelle;GO:0044444//cytoplasmic part	GO:0008289//lipid binding	GO:0008202//steroid metabolic process;GO:0051234//establishment of localization	K08755//fatty acid-binding protein 6, ileal (gastrotropin)	gi|6680441|ref|NP_032401.1|//gastrotropin [Mus musculus]
12613	2080	74	40607	9.1337	0	Up	0	Cel	NA	NA	NA	K12298//bile salt-stimulated lipase [EC:3.1.1.3 3.1.1.13]	NA
67868	897	76	39578.9	9.05823	0	Up	0	Cela3b	NA	GO:0004175//endopeptidase activity	GO:0019538//protein metabolic process	K01345//pancreatic endopeptidase E [EC:3.4.21.70]	gi|755475803|ref|XP_011250229.1|//PREDICTED: LOW QUALITY PROTEIN: chymotrypsin-like elastase family member 3B isoform X1, partial [Mus musculus]
22072	826	50.52	38503.9	9.60765	0	Up	0	Prss2	GO:0044421//extracellular region part	GO:0004175//endopeptidase activity;GO:0046872//metal ion binding	GO:0032963//collagen metabolic process;GO:0031667//response to nutrient levels;GO:0019538//protein metabolic process;GO:0014074//response to purine-containing compound	K01312//trypsin [EC:3.4.21.4]	gi|6678439|ref|NP_033456.1|//anionic trypsin-2 precursor [Mus musculus]
237636	4571	94574	32087	-1.52574	0	Down	0	Npc1l1	GO:0031224//intrinsic component of membrane;GO:0044459//plasma membrane part;GO:0005903//brush border	GO:0017022//myosin binding;GO:0004888//transmembrane signaling receptor activity;GO:0017016//Ras GTPase binding	GO:0055092//sterol homeostasis;GO:0008203//cholesterol metabolic process;GO:0042221//response to chemical;GO:0019538//protein metabolic process;GO:0030301//cholesterol transport	K14461//Niemann-Pick C1-like protein 1	gi|253970442|ref|NP_997125.2|//Niemann-Pick C1-like protein 1 precursor [Mus musculus]
18946	1619	162	29004	7.51782	0	Up	0	Pnliprp1	GO:0044421//extracellular region part	GO:0046872//metal ion binding;GO:0016298//lipase activity	GO:0031960//response to corticosteroid;GO:0044238//primary metabolic process;GO:0044767//single-organism developmental process	K14074//pancreatic lipase-related protein 1 [EC:3.1.1.3]	gi|9256628|ref|NP_061362.1|//inactive pancreatic lipase-related protein 1 precursor [Mus musculus]
20341	1685	5082.27	37856.2	2.93069	0	Up	0	Selenbp1	GO:0031981//nuclear lumen;GO:0044444//cytoplasmic part	GO:0005488//binding	GO:0045184//establishment of protein localization;GO:0045444//fat cell differentiation	K17285//selenium-binding protein 1	gi|22164798|ref|NP_033176.2|//selenium-binding protein 1 [Mus musculus]
11833	1483	161	27198	7.43401	0	Up	0	Aqp8	GO:0016324//apical plasma membrane;GO:0043227//membrane-bounded organelle;GO:0016021//integral component of membrane	GO:0005372//water transmembrane transporter activity	GO:0044763//single-organism cellular process;GO:0051591//response to cAMP;GO:0015721//bile acid and bile salt transport;GO:0042044//fluid transport	K09869//aquaporin-8	gi|6680714|ref|NP_031500.1|//aquaporin-8 isoform 1 [Mus musculus];gi|157824063|ref|NP_001102515.1|//aquaporin-8 isoform 2 [Mus musculus]
381204	2238	126827	55776	-1.15143	0	Down	0	Naaladl1	GO:0031224//intrinsic component of membrane;GO:0044459//plasma membrane part	GO:0043169//cation binding;GO:0008238//exopeptidase activity	GO:0019538//protein metabolic process	K01301//N-acetylated-alpha-linked acidic dipeptidase [EC:3.4.17.21]	gi|57222282|ref|NP_001009546.1|//N-acetylated-alpha-linked acidic dipeptidase-like protein [Mus musculus]
69864	925	78	28733	8.55873	0	Up	0	1810065E05Rik	NA	NA	NA	K03985//plasminogen activator, urokinase receptor;K05302//N-lysine methyltransferase SETD6 [EC:2.1.1.-]	gi|262073053|ref|NP_081515.2|//uncharacterized protein LOC69864 precursor [Mus musculus]
100463512	334	2234	28345	3.6991	0	Up	0	Gm20594	NA	NA	NA	NA	gi|299758462|ref|NP_001177661.1|//Mtrnr2-like [Mus musculus]
23972	3615	13251.2	51764.6	1.99955	0	Up	0	Papss2	NA	GO:0004779//sulfate adenylyltransferase activity;GO:0016301//kinase activity;GO:0032550//purine ribonucleoside binding	GO:0006790//sulfur compound metabolic process;GO:0001501//skeletal system development;GO:0006796//phosphate-containing compound metabolic process;GO:0007599//hemostasis	K13811//3'-phosphoadenosine 5'-phosphosulfate synthase [EC:2.7.7.4 2.7.1.25]	gi|319918850|ref|NP_001188399.1|//bifunctional 3'-phosphoadenosine 5'-phosphosulfate synthase 2 isoform 2 [Mus musculus];gi|61098088|ref|NP_035994.2|//bifunctional 3'-phosphoadenosine 5'-phosphosulfate synthase 2 isoform 1 [Mus musculus]
76703	1503	54	28646	9.08487	0	Up	0	Cpb1	NA	NA	NA	K01291//carboxypeptidase B [EC:3.4.17.2]	NA
66805	1971	2659	27597	3.40927	0	Up	0	Tspan1	GO:0031224//intrinsic component of membrane;GO:0005764//lysosome	NA	NA	K17348//tetraspanin-1	gi|19526840|ref|NP_598442.1|//tetraspanin-1 [Mus musculus]
100042514	852	12513.9	48957.2	2.0017	0	Up	0	Sprr2a3	GO:0043231//intracellular membrane-bounded organelle	NA	GO:0008544//epidermis development;GO:0022604//regulation of cell morphogenesis;GO:0043627//response to estrogen	NA	gi|118196867|gb|AAI16763.1|//Sprr2e protein, partial [Mus musculus]
19752	977	922	21063	4.54751	0	Up	0	Rnase1	NA	GO:0097159//organic cyclic compound binding;GO:0016892//endoribonuclease activity, producing 3'-phosphomonoesters	GO:0090304//nucleic acid metabolic process	K01168//pancreatic ribonuclease [EC:3.1.27.5]	gi|573014574|tpe|CDG32019.1|//TPA: ribonuclease A c1 [Mus musculus]
238011	1370	41211	9418	-2.09583	0	Down	0	Enpp7	NA	NA	NA	K12354//ectonucleotide pyrophosphatase/phosphodiesterase family member 7 [EC:3.1.4.12]	NA
76701	972	43	22998	9.09667	0	Up	0	Ctrc	NA	NA	NA	K01311//chymotrypsin C [EC:3.4.21.2]	NA
103964	806	41.14	22532.7	9.13097	0	Up	0	Try5	GO:0044421//extracellular region part	GO:0004175//endopeptidase activity;GO:0046872//metal ion binding	GO:0032963//collagen metabolic process;GO:0016477//cell migration;GO:0016485//protein processing;GO:0031667//response to nutrient levels;GO:0014074//response to purine-containing compound	K01312//trypsin [EC:3.4.21.4]	gi|51010909|ref|NP_001003405.1|//trypsin 5 precursor [Mus musculus]
19692	769	4623	28252	2.64516	0	Up	0	Reg1	NA	GO:0005102//receptor binding	NA	K06560//mannose receptor, C type	gi|6677703|ref|NP_033068.1|//lithostathine-1 precursor [Mus musculus]
109791	557	4006	26532	2.76121	0	Up	0	Clps	NA	NA	NA	K14460//colipase	NA
109660	919	60	20094	8.4213	0	Up	0	Ctrl	NA	GO:0004175//endopeptidase activity	GO:0019538//protein metabolic process	K09632//chymotrypsin-like protease [EC:3.4.21.-]	gi|13374559|ref|NP_075671.1|//chymotrypsin-like protease CTRL-1 precursor [Mus musculus]
215113	6932	88432.1	41686.8	-1.05127	0	Down	0	Slc43a2	GO:0031224//intrinsic component of membrane	GO:0015171//amino acid transmembrane transporter activity	GO:0044763//single-organism cellular process;GO:0006865//amino acid transport	K08229//MFS transporter, LAT3 family, solute carrier family 43, member 2	gi|27734186|ref|NP_775564.1|//large neutral amino acids transporter small subunit 4 [Mus musculus]
13730	2722	11643	37166	1.70823	0	Up	0	Emp1	GO:0031224//intrinsic component of membrane	NA	GO:0040007//growth	K19289//peripheral myelin protein 22	gi|6753748|ref|NP_034258.1|//epithelial membrane protein 1 isoform a [Mus musculus];gi|431908359|gb|ELK11956.1|//hypothetical protein PAL_GLEAN10015630 [Pteropus alecto]
665270	1422	15615	1136	-3.74719	0	Down	0	Plb1	GO:0031224//intrinsic component of membrane;GO:0005903//brush border;GO:0044459//plasma membrane part;GO:0005886//plasma membrane	GO:0004620//phospholipase activity;GO:0052689//carboxylic ester hydrolase activity	GO:0001523//retinoid metabolic process;GO:0006796//phosphate-containing compound metabolic process	K14621//phospholipase B1, membrane-associated [EC:3.1.1.4 3.1.1.5]	gi|148705444|gb|EDL37391.1|//mCG141231 [Mus musculus];gi|124487227|ref|NP_001074876.1|//phospholipase B1, membrane-associated isoform 1 precursor [Mus musculus]
13487	2911	5640	24306	2.14126	0	Up	0	Slc26a3	GO:0005903//brush border;GO:0044459//plasma membrane part;GO:0016021//integral component of membrane	GO:0015291//secondary active transmembrane transporter activity;GO:0015103//inorganic anion transmembrane transporter activity	GO:0044763//single-organism cellular process;GO:0015698//inorganic anion transport	K14078//solute carrier family 26 (chloride anion exchanger), member 3	gi|10946676|ref|NP_067328.1|//chloride anion exchanger [Mus musculus]
16854	1386	18797	46224	1.33185	0	Up	0	Lgals3	GO:0031012//extracellular matrix;GO:0043231//intracellular membrane-bounded organelle;GO:0019866//organelle inner membrane	GO:0005515//protein binding	GO:0006396//RNA processing;GO:0048731//system development;GO:0043062//extracellular structure organization	K06831//galectin-3	gi|559812781|gb|AHB20285.1|//lectin galactoside-binding soluble 3 protein [Rattus norvegicus]
66071	1497	2029.99	14893	2.9088	0	Up	0	Ethe1	GO:0031981//nuclear lumen;GO:0044429//mitochondrial part	GO:0043169//cation binding;GO:0003824//catalytic activity	NA	K17725//sulfur dioxygenase [EC:1.13.11.18]	gi|12963539|ref|NP_075643.1|//persulfide dioxygenase ETHE1, mitochondrial precursor [Mus musculus]
20531	4185	19598	3960	-2.27342	0	Down	0	Slc34a2	GO:0031224//intrinsic component of membrane;GO:0044459//plasma membrane part;GO:0005903//brush border;GO:0005902//microvillus	GO:0015291//secondary active transmembrane transporter activity;GO:0005515//protein binding;GO:0015114//phosphate ion transmembrane transporter activity;GO:0043168//anion binding;GO:0031420//alkali metal ion binding;GO:0015081//sodium ion transmembrane transporter activity	GO:0006817//phosphate ion transport;GO:0009746//response to hexose;GO:0030001//metal ion transport;GO:0043009//chordate embryonic development;GO:0043627//response to estrogen;GO:0072502//cellular trivalent inorganic anion homeostasis	K14683//solute carrier family 34 (sodium-dependent phosphate cotransporter)	gi|568933919|ref|XP_006503870.1|//PREDICTED: sodium-dependent phosphate transport protein 2B isoform X1 [Mus musculus]
14080	492	31889	62601	1.00684	0	Up	0	Fabp1	GO:0044439//peroxisomal part;GO:0044448//cell cortex part	GO:0015245//fatty acid transporter activity;GO:0005496//steroid binding;GO:0005548//phospholipid transporter activity	GO:0015908//fatty acid transport;GO:0000087//mitotic M phase;GO:0034614//cellular response to reactive oxygen species;GO:0022600//digestive system process;GO:0001666//response to hypoxia;GO:0006915//apoptotic process;GO:0006635//fatty acid beta-oxidation;GO:0008283//cell proliferation;GO:0015914//phospholipid transport;GO:0043085//positive regulation of catalytic activity	K08750//fatty acid-binding protein 1, liver	gi|8393343|ref|NP_059095.1|//fatty acid-binding protein, liver [Mus musculus]
74548	2084	5641.83	22095.5	2.00323	0	Up	0	Gsdmc4	GO:0044424//intracellular part	NA	NA	NA	gi|254675345|ref|NP_083268.1|//gasdermin-C4 [Mus musculus]
232680	1354	33	10469	8.34315	0	Up	0	Cpa2	NA	NA	NA	K01298//carboxypeptidase A2 [EC:3.4.17.15]	NA
72289	6982	17818.9	40770.9	1.22784	0	Up	0	Malat1	NA	NA	NA	K03847//alpha-1,6-mannosyltransferase [EC:2.4.1.260]	gi|67975423|ref|XP_668908.1|//hypothetical protein [Plasmodium berghei strain ANKA], partial [Plasmodium berghei ANKA]
20755	3547	8443.92	25922.9	1.65195	0	Up	0	Sprr2a1	GO:0015934//large ribosomal subunit	GO:0005198//structural molecule activity	GO:0010467//gene expression	K02889//large subunit ribosomal protein L21e	gi|148704804|gb|EDL36751.1|//mCG12076, partial [Mus musculus]
105722	5663	53557	25410	-1.04197	0	Down	0	Ano6	GO:0034702//ion channel complex;GO:0044464//cell part	GO:0005254//chloride channel activity;GO:0005261//cation channel activity	GO:0017121//phospholipid scrambling;GO:0034220//ion transmembrane transport;GO:0007599//hemostasis;GO:0015698//inorganic anion transport	K19500//anoctamin-6	gi|359465539|ref|NP_001240742.1|//anoctamin-6 isoform 1 [Mus musculus];gi|40254290|ref|NP_780553.2|//anoctamin-6 isoform 2 [Mus musculus]
59010	1659	2070	13556	2.74494	0	Up	0	Sqrdl	GO:0043231//intracellular membrane-bounded organelle;GO:0019866//organelle inner membrane	GO:0003824//catalytic activity	GO:0044710//single-organism metabolic process	K17218//sulfide:quinone oxidoreductase [EC:1.8.5.4]	gi|148696168|gb|EDL28115.1|//sulfide quinone reductase-like (yeast), isoform CRA_c, partial [Mus musculus]
394435	2293	658.35	9926.18	3.94802	0	Up	0	Ugt1a6b	GO:0043231//intracellular membrane-bounded organelle;GO:0032991//macromolecular complex;GO:0031224//intrinsic component of membrane;GO:0019866//organelle inner membrane	GO:0008194//UDP-glycosyltransferase activity;GO:0042802//identical protein binding;GO:0046983//protein dimerization activity;GO:0005501//retinoid binding	GO:0006725//cellular aromatic compound metabolic process;GO:0002237//response to molecule of bacterial origin;GO:0051384//response to glucocorticoid;GO:0006063//uronic acid metabolic process	K00699//glucuronosyltransferase [EC:2.4.1.17]	gi|284413688|ref|NP_958812.3|//UDP glucuronosyltransferase 1 family, polypeptide A6B precursor [Mus musculus]
68416	557	48	8935	7.574	0	Up	0	Sycn	GO:0030141//secretory granule;GO:0030133//transport vesicle	NA	GO:0017156//calcium ion regulated exocytosis	K19935//syncollin	gi|228480228|ref|NP_080992.3|//syncollin precursor [Mus musculus]
18641	3741	4838.18	18550.4	1.97262	0	Up	0	Pfkl	GO:0043234//protein complex;GO:0044444//cytoplasmic part	GO:0008443//phosphofructokinase activity;GO:0043169//cation binding;GO:0043168//anion binding;GO:0048029//monosaccharide binding;GO:0050308//sugar-phosphatase activity;GO:0019899//enzyme binding;GO:0032550//purine ribonucleoside binding	GO:0016310//phosphorylation;GO:0006007//glucose catabolic process;GO:0009746//response to hexose;GO:0051260//protein homooligomerization;GO:0050796//regulation of insulin secretion	K00850//6-phosphofructokinase 1 [EC:2.7.1.11]	gi|31560653|ref|NP_032852.2|//ATP-dependent 6-phosphofructokinase, liver type [Mus musculus]
246221	1296	2816	14412	2.38926	0	Up	0	Mpst	GO:0043231//intracellular membrane-bounded organelle;GO:0042995//cell projection;GO:0019866//organelle inner membrane	GO:0016783//sulfurtransferase activity	GO:0042221//response to chemical;GO:0009439//cyanate metabolic process;GO:0044272//sulfur compound biosynthetic process	K01011//thiosulfate/3-mercaptopyruvate sulfurtransferase [EC:2.8.1.1 2.8.1.2]	gi|244789999|ref|NP_619611.3|//3-mercaptopyruvate sulfurtransferase [Mus musculus]
17153	2767	61	7966	7.06261	0	Up	0	Mal	GO:0043231//intracellular membrane-bounded organelle;GO:0044459//plasma membrane part;GO:0016021//integral component of membrane	GO:0016504//peptidase activator activity;GO:0005198//structural molecule activity;GO:0005488//binding;GO:0022803//passive transmembrane transporter activity	GO:0012502//induction of programmed cell death;GO:0008105//asymmetric protein localization;GO:0031580//membrane raft distribution;GO:0015031//protein transport;GO:0048869//cellular developmental process;GO:0008366//axon ensheathment	NA	gi|283945511|ref|NP_001164658.1|//myelin and lymphocyte protein isoform 2 [Mus musculus] ;gi|6857808|ref|NP_034892.1|//myelin and lymphocyte protein isoform 1 [Mus musculus]
50934	4064	45024	21084	-1.06084	0	Down	0	Slc7a8	GO:0044424//intracellular part;GO:0044459//plasma membrane part;GO:0016021//integral component of membrane	GO:0003823//antigen binding;GO:0008324//cation transmembrane transporter activity;GO:0015171//amino acid transmembrane transporter activity	GO:0044763//single-organism cellular process;GO:0019752//carboxylic acid metabolic process;GO:0006865//amino acid transport;GO:0002376//immune system process;GO:0042221//response to chemical;GO:0006812//cation transport;GO:0055080//cation homeostasis;GO:0007599//hemostasis	K13781//solute carrier family 7 (L-type amino acid transporter), member 8	gi|8394325|ref|NP_058668.1|//large neutral amino acids transporter small subunit 2 [Mus musculus]
74338	2439	42556	19532	-1.08981	0	Down	0	Slc6a19	GO:0016021//integral component of membrane	GO:0005326//neurotransmitter transporter activity;GO:0015291//secondary active transmembrane transporter activity;GO:0015171//amino acid transmembrane transporter activity	GO:0006865//amino acid transport;GO:0031667//response to nutrient levels	K05334//solute carrier family 6 (neurotransmitter transporter) member 19	gi|58037367|ref|NP_083154.1|//sodium-dependent neutral amino acid transporter B(0)AT1 [Mus musculus]
13223	336	42989.4	19851.8	-1.081	0	Down	0	Defa-rs4	NA	GO:0042802//identical protein binding;GO:0046983//protein dimerization activity	GO:0042742//defense response to bacterium;GO:0002237//response to molecule of bacterial origin	K05230//defensin, alpha	gi|189491649|ref|NP_001005418.1|//alpha-defensin,, related sequence 4 precursor [Mus musculus]
64177	2946	8	11669	10.5441	0	Up	0	Trpv6	GO:0044459//plasma membrane part;GO:0016021//integral component of membrane	GO:0005515//protein binding;GO:0005261//cation channel activity	GO:0070588//calcium ion transmembrane transport;GO:0017156//calcium ion regulated exocytosis	K04975//transient receptor potential cation channel subfamily V member 6	gi|752507734|ref|NP_071858.3|//transient receptor potential cation channel subfamily V member 6 [Mus musculus]
170745	3498	33827	14353	-1.20311	0	Down	0	Xpnpep2	NA	GO:0043169//cation binding;GO:0008238//exopeptidase activity	NA	K14208//Xaa-Pro aminopeptidase 2 [EC:3.4.11.9]	gi|148697118|gb|EDL29065.1|//X-prolyl aminopeptidase (aminopeptidase P) 2, membrane-bound, isoform CRA_b, partial [Mus musculus];gi|26347533|dbj|BAC37415.1|//unnamed protein product [Mus musculus]
56185	2042	52	7126	7.13215	0	Up	0	Hao2	NA	NA	NA	K11517//(S)-2-hydroxy-acid oxidase [EC:1.1.3.15]	gi|254281176|ref|NP_062418.3|//hydroxyacid oxidase 2 [Mus musculus]
65969	11339	36545	16485	-1.11481	0	Down	0	Cubn	GO:0012505//endomembrane system;GO:0032991//macromolecular complex;GO:0030139//endocytic vesicle;GO:0044459//plasma membrane part;GO:0005903//brush border;GO:0031090//organelle membrane;GO:0005764//lysosome	GO:0042802//identical protein binding	GO:0031667//response to nutrient levels;GO:0006897//endocytosis;GO:0051260//protein homooligomerization;GO:0017038//protein import;GO:0044281//small molecule metabolic process	K14616//cubilin	gi|124487348|ref|NP_001074553.1|//cubilin precursor [Mus musculus]
71664	1227	2486	12261	2.33589	0	Up	0	Mettl7b	GO:0044444//cytoplasmic part	GO:0016741//transferase activity, transferring one-carbon groups	GO:0008152//metabolic process	NA	gi|27229118|ref|NP_082129.2|//methyltransferase-like protein 7B precursor [Mus musculus]
12309	480	423	7019	4.08625	0	Up	0	S100g	GO:0044459//plasma membrane part	GO:0046872//metal ion binding;GO:0005496//steroid binding	NA	K14734//S100 calcium binding protein G	gi|7106263|ref|NP_033919.1|//protein S100-G [Mus musculus]
12623	2289	467.02	6584.38	3.8512	0	Up	0	Ces1g	GO:0043231//intracellular membrane-bounded organelle	GO:0052689//carboxylic ester hydrolase activity	NA	K01044//carboxylesterase 1 [EC:3.1.1.1]	gi|148679152|gb|EDL11099.1|//mCG9581 [Mus musculus]
19126	3679	1329	8704	2.74505	0	Up	0	Prom1	GO:0044421//extracellular region part;GO:0044459//plasma membrane part;GO:0016021//integral component of membrane;GO:0031988//null;GO:0005902//microvillus;GO:0001750//photoreceptor outer segment	GO:0050839//cell adhesion molecule binding;GO:0008092//cytoskeletal protein binding	GO:0003407//neural retina development;GO:0072160//nephron tubule epithelial cell differentiation;GO:0072311//glomerular epithelial cell differentiation;GO:0061318//renal filtration cell differentiation;GO:0001754//eye photoreceptor cell differentiation;GO:0007601//visual perception	K06532//prominin 1	gi|148705655|gb|EDL37602.1|//prominin 1, isoform CRA_c, partial [Mus musculus];gi|148705658|gb|EDL37605.1|//prominin 1, isoform CRA_f, partial [Mus musculus];gi|254675298|ref|NP_001157049.1|//prominin-1 isoform s2 precursor [Mus musculus];gi|148705657|gb|EDL37604.1|//prominin 1, isoform CRA_e, partial [Mus musculus];gi|254675320|ref|NP_001157057.1|//prominin-1 isoform s8 precursor [Mus musculus];…
12349	1807	2072	10200	2.33318	0	Up	0	Car2	GO:0044421//extracellular region part;GO:0044459//plasma membrane part;GO:0044444//cytoplasmic part;GO:0043005//neuron projection	GO:0016836//hydro-lyase activity;GO:0043168//anion binding;GO:0046914//transition metal ion binding	GO:0015669//gas transport;GO:0015711//organic anion transport;GO:0048729//tissue morphogenesis;GO:0006885//regulation of pH;GO:0009628//response to abiotic stimulus;GO:0044710//single-organism metabolic process;GO:0032846//positive regulation of homeostatic process;GO:0048545//response to steroid hormone;GO:0002763//positive regulation of myeloid leukocyte differentiation;GO:0044237//cellular met…	K18245//carbonic anhydrase 2 [EC:4.2.1.1]	gi|157951596|ref|NP_033931.4|//carbonic anhydrase 2 [Mus musculus]
18671	4977	6525.44	18033.4	1.50023	0	Up	0	Abcb1a	NA	NA	NA	K05658//ATP-binding cassette, subfamily B (MDR/TAP), member 1 [EC:3.6.3.44]	gi|153791547|ref|NP_035206.2|//multidrug resistance protein 1A [Mus musculus]
20515	3303	4319	14194	1.75022	0	Up	0	Slc20a1	GO:0031224//intrinsic component of membrane	GO:0060089//molecular transducer activity;GO:0005436//sodium:phosphate symporter activity	GO:0007249//I-kappaB kinase/NF-kappaB signaling;GO:0030001//metal ion transport;GO:0015698//inorganic anion transport	K14640//solute carrier family 20 (sodium-dependent phosphate transporter)	gi|7657579|ref|NP_056562.1|//sodium-dependent phosphate transporter 1 isoform 1 [Mus musculus];gi|227430320|ref|NP_001153065.1|//sodium-dependent phosphate transporter 1 isoform 2 [Mus musculus]
106347	2910	185	5277	4.86783	0	Up	0	Ildr1	NA	NA	NA	NA	NA
331063	2120	3580.89	12507.5	1.83811	0	Up	0	Gsdmc2	GO:0044424//intracellular part	NA	NA	NA	gi|269954702|ref|NP_808580.2|//gasdermin-C2 [Mus musculus]
70152	1883	2521.76	10458.6	2.0859	0	Up	0	Mettl7a1	NA	GO:0016741//transferase activity, transferring one-carbon groups	GO:0008152//metabolic process	K07755//arsenite methyltransferase [EC:2.1.1.137]	gi|33563290|ref|NP_081610.2|//methyltransferase-like protein 7A [Mus musculus]
67133	1978	313	5326	4.12253	0	Up	0	Gp2	GO:0031224//intrinsic component of membrane;GO:0044459//plasma membrane part	GO:0005488//binding	GO:0002406//antigen sampling by M cells in mucosal-associated lymphoid tissue	K19899//pancreatic secretory granule membrane major glycoprotein GP2	gi|568951229|ref|XP_006508184.1|//PREDICTED: pancreatic secretory granule membrane major glycoprotein GP2 isoform X2 [Mus musculus]
20887	1444	261	5139.62	4.33325	0	Up	0	Sult1a1	GO:0044444//cytoplasmic part	GO:0008146//sulfotransferase activity;GO:0042802//identical protein binding;GO:0032550//purine ribonucleoside binding	GO:0008015//blood circulation;GO:0008202//steroid metabolic process;GO:0031960//response to corticosteroid;GO:0006790//sulfur compound metabolic process;GO:0009712//catechol-containing compound metabolic process;GO:0009698//phenylpropanoid metabolic process	K01014//aryl sulfotransferase [EC:2.8.2.1]	gi|19526822|ref|NP_598431.1|//sulfotransferase 1A1 [Mus musculus]
70045	756	86	4730	5.81507	0	Up	0	2610528A11Rik	NA	NA	NA	NA	gi|148692951|gb|EDL24898.1|//mCG1034617 [Mus musculus]
217169	4755	3208.82	11457	1.86983	0	Up	0	Tns4	NA	NA	NA	K18080//tensin	NA
13219	369	5758.64	504.92	-3.47789	0	Down	0	Defa-rs10	NA	GO:0046983//protein dimerization activity	GO:0042742//defense response to bacterium	K05230//defensin, alpha	gi|148683604|gb|EDL15551.1|//defensin related cryptdin, related sequence 12, partial [Mus musculus]
70129	2345	8818	20161	1.22675	0	Up	0	Slc44a4	GO:0031224//intrinsic component of membrane	NA	NA	K15377//solute carrier family 44 (choline transporter-like protein), member 2/4/5	gi|12963733|ref|NP_076046.1|//choline transporter-like protein 4 [Mus musculus]
545562	1392	9.57	5715.92	9.25596	0	Up	0	Amy2b	GO:0044421//extracellular region part	GO:0046872//metal ion binding;GO:0004553//hydrolase activity, hydrolyzing O-glycosyl compounds;GO:0043168//anion binding	GO:0005975//carbohydrate metabolic process	K01176//alpha-amylase [EC:3.2.1.1]	gi|298676467|ref|NP_001177332.1|//amylase 2b isoform 1 precursor [Mus musculus];gi|298676470|ref|NP_001177333.1|//amylase 2b isoform 2 precursor [Mus musculus]
76408	5002	4379	12858	1.5877	0	Up	0	Abcc3	GO:0044459//plasma membrane part;GO:0016021//integral component of membrane	GO:0042626//ATPase activity, coupled to transmembrane movement of substances;GO:0032550//purine ribonucleoside binding	GO:0044763//single-organism cellular process;GO:0015893//drug transport;GO:0009154//purine ribonucleotide catabolic process;GO:0015721//bile acid and bile salt transport;GO:0002237//response to molecule of bacterial origin;GO:0043627//response to estrogen	K05667//ATP-binding cassette, subfamily C (CFTR/MRP), member 3	gi|90403595|ref|NP_083876.3|//canalicular multispecific organic anion transporter 2 [Mus musculus]
20501	4430	6436	16137	1.35985	0	Up	0	Slc16a1	GO:0031224//intrinsic component of membrane;GO:0043231//intracellular membrane-bounded organelle	GO:0015291//secondary active transmembrane transporter activity	GO:0006820//anion transport;GO:0044763//single-organism cellular process	K08179//MFS transporter, MCP family, solute carrier family 16 (monocarboxylic acid transporters), member 1	gi|74183928|dbj|BAE37020.1|//unnamed protein product [Mus musculus]
56454	3528	21939	9814	-1.12687	0	Down	0	Aldh18a1	GO:0043231//intracellular membrane-bounded organelle;GO:0019866//organelle inner membrane	GO:0016774//phosphotransferase activity, carboxyl group as acceptor;GO:0016620//oxidoreductase activity, acting on the aldehyde or oxo group of donors, NAD or NADP as acceptor;GO:0032550//purine ribonucleoside binding	GO:0000052//citrulline metabolic process;GO:0006796//phosphate-containing compound metabolic process;GO:0006591//ornithine metabolic process;GO:0006560//proline metabolic process	K12657//delta-1-pyrroline-5-carboxylate synthetase [EC:2.7.2.11 1.2.1.41]	gi|148709892|gb|EDL41838.1|//aldehyde dehydrogenase 18 family, member A1, isoform CRA_b, partial [Mus musculus]
338521	2492	8	5228	9.38575	0	Up	0	Fa2h	GO:0043231//intracellular membrane-bounded organelle;GO:0031224//intrinsic component of membrane	GO:0046914//transition metal ion binding;GO:0046906//tetrapyrrole binding;GO:0016491//oxidoreductase activity	GO:0008283//cell proliferation;GO:0006631//fatty acid metabolic process;GO:0006091//generation of precursor metabolites and energy;GO:0022011//myelination in peripheral nervous system;GO:0042633//hair cycle;GO:0022010//central nervous system myelination;GO:0006643//membrane lipid metabolic process;GO:0051234//establishment of localization	K19703//4-hydroxysphinganine ceramide fatty acyl 2-hydroxylase [EC:1.14.18.6]	gi|158517893|ref|NP_835187.2|//fatty acid 2-hydroxylase [Mus musculus]
18778	552	9	4750	9.0775	0	Up	0	Pla2g1b	GO:0044421//extracellular region part;GO:0016023//null	GO:0046872//metal ion binding;GO:0005515//protein binding;GO:0004623//phospholipase A2 activity	GO:0006650//glycerophospholipid metabolic process;GO:0016042//lipid catabolic process;GO:0006260//DNA replication;GO:0006631//fatty acid metabolic process;GO:0032868//response to insulin;GO:0008645//hexose transport	K01047//secretory phospholipase A2 [EC:3.1.1.4]	gi|6755090|ref|NP_035237.1|//phospholipase A2 precursor [Mus musculus]
15484	1874	701	5330	2.96036	0	Up	0	Hsd11b2	GO:0043231//intracellular membrane-bounded organelle	GO:0008289//lipid binding;GO:0000166//nucleotide binding;GO:0033764//steroid dehydrogenase activity, acting on the CH-OH group of donors, NAD or NADP as acceptor	GO:0008202//steroid metabolic process;GO:0031960//response to corticosteroid;GO:0001977//renal system process involved in regulation of blood volume;GO:0031667//response to nutrient levels;GO:0043434//response to peptide hormone;GO:0044703//multi-organism reproductive process	K00071//corticosteroid 11-beta-dehydrogenase isozyme 2 [EC:1.1.1.-]	gi|133778913|ref|NP_032315.2|//corticosteroid 11-beta-dehydrogenase isozyme 2 [Mus musculus]
93961	4914	114	3658	5.03766	0	Up	0	B3galt5	GO:0031224//intrinsic component of membrane;GO:0043231//intracellular membrane-bounded organelle	GO:0016758//transferase activity, transferring hexosyl groups	GO:0006464//cellular protein modification process	K03877//beta-1,3-galactosyltransferase 5 [EC:2.4.1.-]	gi|15011870|ref|NP_149161.1|//beta-1,3-galactosyltransferase 5 [Mus musculus]
50935	2355	699	5189	2.9258	0	Up	0	St6galnac6	GO:0031228//intrinsic component of Golgi membrane	GO:0008373//sialyltransferase activity	GO:0006664//glycolipid metabolic process;GO:0006464//cellular protein modification process;GO:0009311//oligosaccharide metabolic process;GO:0001573//ganglioside metabolic process;GO:0008037//cell recognition;GO:0006672//ceramide metabolic process	K03376//N-acetylgalactosaminide alpha-2,6-sialyltransferase (sialyltransferase 7F) [EC:2.4.99.-]	gi|625209977|ref|XP_003507214.2|//PREDICTED: alpha-N-acetylgalactosaminide alpha-2,6-sialyltransferase 6 [Cricetulus griseus];gi|148676612|gb|EDL08559.1|//ST6 (alpha-N-acetyl-neuraminyl-2,3-beta-galactosyl-1,3)-N-acetylgalactosaminide alpha-2,6-sialyltransferase 6, isoform CRA_c, partial [Mus musculus];gi|148676610|gb|EDL08557.1|//ST6 (alpha-N-acetyl-neuraminyl-2,3-beta-galactosyl-1,3)-N-acetylga…
12411	2458	166	3735	4.52556	0	Up	0	Cbs	GO:0031981//nuclear lumen;GO:0044444//cytoplasmic part	GO:0043169//cation binding;GO:0016836//hydro-lyase activity;GO:0016597//amino acid binding;GO:0042802//identical protein binding;GO:0044389//ubiquitin-like protein ligase binding;GO:0046906//tetrapyrrole binding	GO:0048771//tissue remodeling;GO:0009991//response to extracellular stimulus;GO:0014070//response to organic cyclic compound;GO:0007565//female pregnancy;GO:0009653//anatomical structure morphogenesis;GO:0009093//cysteine catabolic process;GO:0072593//reactive oxygen species metabolic process;GO:0044767//single-organism developmental process;GO:0043405//regulation of MAP kinase activity;GO:000166…	K01697//cystathionine beta-synthase [EC:4.2.1.22]	gi|148708402|gb|EDL40349.1|//cystathionine beta-synthase, isoform CRA_c, partial [Mus musculus]
18010	3850	5926.25	14434.6	1.31805	0	Up	0	Neu1	GO:0016020//membrane;GO:0005764//lysosome;GO:0031982//vesicle	GO:0004308//exo-alpha-sialidase activity;GO:0005488//binding	NA	K01186//sialidase-1 [EC:3.2.1.18]	gi|254939721|ref|NP_035023.3|//sialidase-1 precursor [Mus musculus]
22134	5025	7681.46	17016.3	1.18118	0	Up	0	Tgoln1	GO:0016020//membrane;GO:0005798//Golgi-associated vesicle	GO:0005488//binding	NA	K04490//transcription factor 7-like 1	gi|6678459|ref|NP_033469.1|//trans-Golgi network integral membrane protein 1 precursor [Mus musculus]
22117	1096	1066	5873	2.4956	0	Up	0	Tst	GO:0044429//mitochondrial part;GO:0019866//organelle inner membrane	GO:0016783//sulfurtransferase activity;GO:0019843//rRNA binding	GO:0009058//biosynthetic process;GO:0035927//RNA import into mitochondrion	K01011//thiosulfate/3-mercaptopyruvate sulfurtransferase [EC:2.8.1.1 2.8.1.2]	gi|6678449|ref|NP_033463.1|//thiosulfate sulfurtransferase [Mus musculus]
81497	2593	20734.5	9850.68	-1.04003	0	Down	0	Btnl5-ps	NA	NA	NA	K06712//butyrophilin	NA
11551	3818	882	5395	2.64648	0	Up	0	Adra2a	GO:0044424//intracellular part;GO:0044459//plasma membrane part;GO:0043234//protein complex;GO:0016021//integral component of membrane	GO:1901338//catecholamine binding;GO:0042802//identical protein binding;GO:0019900//kinase binding;GO:0046983//protein dimerization activity;GO:0032403//protein complex binding;GO:0031690//adrenergic receptor binding;GO:0004936//alpha-adrenergic receptor activity	GO:0007200//phospholipase C-activating G-protein coupled receptor signaling pathway;GO:0006509//membrane protein ectodomain proteolysis;GO:0016477//cell migration;GO:0045986//negative regulation of smooth muscle contraction;GO:0050951//sensory perception of temperature stimulus;GO:0045744//negative regulation of G-protein coupled receptor protein signaling pathway;GO:0017156//calcium ion regulate…	K04138//adrenergic receptor alpha-2A	gi|194353957|ref|NP_031443.4|//alpha-2A adrenergic receptor [Mus musculus]
22361	2416	14309	5675	-1.30052	0	Down	0	Vnn1	GO:0031224//intrinsic component of membrane;GO:0044421//extracellular region part	GO:0016811//hydrolase activity, acting on carbon-nitrogen (but not peptide) bonds, in linear amides;GO:0035091//phosphatidylinositol binding	GO:0007155//cell adhesion;GO:0006575//cellular modified amino acid metabolic process;GO:0033077//T cell differentiation in thymus;GO:0006915//apoptotic process;GO:0006954//inflammatory response	K08069//pantetheine hydrolase [EC:3.5.1.92]	gi|251823855|ref|NP_035834.2|//pantetheinase precursor [Mus musculus]
230579	1966	9493.61	2868.42	-1.69299	0	Down	0	Fam151a	GO:0031224//intrinsic component of membrane	NA	NA	K04679//MAD, mothers against decapentaplegic interacting protein	gi|22165388|ref|NP_666261.1|//protein FAM151A [Mus musculus]
20342	1695	717.73	4846.84	2.78924	0	Up	0	Selenbp2	GO:0031981//nuclear lumen;GO:0044444//cytoplasmic part	GO:0005488//binding	GO:0045184//establishment of protein localization;GO:0045444//fat cell differentiation	K17285//selenium-binding protein 1	gi|9507079|ref|NP_062287.1|//selenium-binding protein 2 [Mus musculus]
170460	2500	935.23	5342.48	2.54783	0	Up	0	Stard5	NA	GO:0015248//sterol transporter activity;GO:0005488//binding	GO:0010876//lipid localization;GO:0051234//establishment of localization	K16931//steroidogenic acute regulatory protein, mitochondrial	gi|11992399|gb|AAG41056.1|//StAR-related protein 1-4E [Mus musculus]
56774	3433	4	4696	10.2309	0	Up	0	Slc6a14	GO:0005903//brush border;GO:0016021//integral component of membrane	GO:0005326//neurotransmitter transporter activity;GO:0015291//secondary active transmembrane transporter activity	GO:0044763//single-organism cellular process;GO:0042221//response to chemical;GO:0046942//carboxylic acid transport	K05038//solute carrier family 6 (neurotransmitter transporter, amino acid) member 5/7/9/14	gi|254281193|ref|NP_064433.3|//sodium- and chloride-dependent neutral and basic amino acid transporter B(0+) [Mus musculus]
432720	1242	2114	7526.1	1.86564	0	Up	0	Akr1c19	NA	NA	NA	K13374//aldo-keto reductase family 1 member C13 [EC:1.1.1.218];K00212//20alpha/3alpha-hydroxysteroid dehydrogenase / dihydrodiol dehydrogenase [EC:1.1.1.149 1.1.1.357 1.3.1.20];K04119//aldo-keto reductase family 1 member C3 [EC:1.1.1.51 1.1.1.188 1.1.1.213 1.1.1.357]	gi|282398141|ref|NP_001013807.2|//aldo-keto reductase family 1, member C19 [Mus musculus]
226781	5836	2771.8	8661.67	1.67753	0	Up	0	Slc30a10	GO:0031224//intrinsic component of membrane	GO:0015075//ion transmembrane transporter activity	GO:0044763//single-organism cellular process;GO:0000041//transition metal ion transport	K14697//solute carrier family 30 (zinc transporter), member 10	gi|84794621|ref|NP_001028458.1|//zinc transporter 10 [Mus musculus]
12351	1316	8660	17491	1.04788	0	Up	0	Car4	GO:0005783//endoplasmic reticulum;GO:0030141//secretory granule;GO:0005903//brush border;GO:0030133//transport vesicle;GO:0046658//anchored component of plasma membrane	GO:0016836//hydro-lyase activity;GO:0046914//transition metal ion binding	GO:0015711//organic anion transport;GO:0009725//response to hormone;GO:0044237//cellular metabolic process;GO:0048731//system development	K18246//carbonic anhydrase 4 [EC:4.2.1.1]	gi|74185883|dbj|BAE32805.1|//unnamed protein product [Mus musculus]
69608	3881	17879	8483	-1.04191	0	Down	0	Sec24d	NA	NA	GO:0045184//establishment of protein localization	K14007//protein transport protein SEC24	gi|46560565|ref|NP_081411.2|//protein transport protein Sec24D [Mus musculus]
69814	1460	8359	16793	1.04017	0	Up	0	Prss32	NA	GO:0070011//peptidase activity, acting on L-amino acid peptides	GO:0019538//protein metabolic process	K09625//testisin [EC:3.4.21.-];K09628//serine protease 27 [EC:3.4.21.-]	gi|160333652|ref|NP_081496.2|//protease, serine, 32 precursor [Mus musculus]
30943	1469	2567	8035	1.67993	0	Up	0	Prss30	GO:0031225//anchored component of membrane	GO:0004175//endopeptidase activity;GO:0016247//channel regulator activity	GO:0019538//protein metabolic process;GO:0030001//metal ion transport	K09639//transmembrane protease serine 8 [EC:3.4.21.-]	gi|24496768|ref|NP_038949.2|//serine protease 30 precursor [Mus musculus]
15486	1280	3029	8556	1.53181	0	Up	0	Hsd17b2	GO:0031224//intrinsic component of membrane;GO:0043227//membrane-bounded organelle	GO:0033764//steroid dehydrogenase activity, acting on the CH-OH group of donors, NAD or NADP as acceptor	GO:0006694//steroid biosynthetic process;GO:0033993//response to lipid;GO:0001501//skeletal system development;GO:0043009//chordate embryonic development;GO:0010038//response to metal ion	K13368//17beta-estradiol 17-dehydrogenase / 3alpha(17beta)-hydroxysteroid dehydrogenase (NAD+) [EC:1.1.1.62 1.1.1.239]	gi|123173870|ref|NP_032316.2|//estradiol 17-beta-dehydrogenase 2 [Mus musculus]
18300	1251	2370	7378	1.67205	0	Up	0	Oit1	NA	NA	GO:0050796//regulation of insulin secretion	K07747//beta-site APP-cleaving enzyme 2 (memapsin 1) [EC:3.4.23.45];K09666//beta-1,2-N-acetylglucosaminyltransferase [EC:2.4.1.-]	gi|148688646|gb|EDL20593.1|//oncoprotein induced transcript 1, isoform CRA_c, partial [Mus musculus]
622402	1231	3021.56	8369.53	1.50356	0	Up	0	Akr1c12	NA	GO:0003824//catalytic activity	GO:0044237//cellular metabolic process;GO:0044710//single-organism metabolic process	K13374//aldo-keto reductase family 1 member C13 [EC:1.1.1.218];K04119//aldo-keto reductase family 1 member C3 [EC:1.1.1.51 1.1.1.188 1.1.1.213 1.1.1.357]	gi|85719330|ref|NP_038805.2|//aldo-keto reductase family 1, member C12 [Mus musculus]
69698	2372	10379	4142	-1.29156	0	Down	0	Slc52a3	GO:0016021//integral component of membrane	GO:0051183//vitamin transporter activity	GO:0044763//single-organism cellular process;GO:0015711//organic anion transport;GO:0009408//response to heat;GO:0050954//sensory perception of mechanical stimulus	K14620//riboflavin transporter 2	gi|258679445|ref|NP_081448.2|//solute carrier family 52, riboflavin transporter, member 3 isoform 1 precursor [Mus musculus];gi|258679449|ref|NP_001158292.1|//solute carrier family 52, riboflavin transporter, member 3 isoform 2 [Mus musculus]
67972	7130	4680	10748	1.2332	0	Up	0	Atp2b1	GO:0016021//integral component of membrane;GO:0032589//neuron projection membrane;GO:0043025//neuronal cell body	GO:0043169//cation binding;GO:0019904//protein domain specific binding;GO:0003824//catalytic activity;GO:0008324//cation transmembrane transporter activity;GO:0032550//purine ribonucleoside binding	GO:0044763//single-organism cellular process;GO:0007599//hemostasis;GO:0070838//divalent metal ion transport	K05850//Ca2+ transporting ATPase, plasma membrane [EC:3.6.3.8]	gi|62234487|ref|NP_080758.1|//plasma membrane calcium-transporting ATPase 1 [Mus musculus]
20249	4844	14346.8	6910.84	-1.02008	0	Down	0	Scd1	GO:0031227//intrinsic component of endoplasmic reticulum membrane	GO:0046914//transition metal ion binding;GO:0016215//acyl-CoA desaturase activity	GO:0044126//regulation of growth of symbiont in host;GO:0006631//fatty acid metabolic process;GO:0045444//fat cell differentiation;GO:0042742//defense response to bacterium;GO:0010872//regulation of cholesterol esterification;GO:0008366//axon ensheathment	K00507//stearoyl-CoA desaturase (Delta-9 desaturase) [EC:1.14.19.1]	gi|31543675|ref|NP_033153.2|//acyl-CoA desaturase 1 [Mus musculus]
619597	4068	355.34	3060.84	3.14037	0	Up	0	Gm6086	NA	GO:0008146//sulfotransferase activity	GO:0006790//sulfur compound metabolic process	K09675//galactose-3-O-sulfotransferase 2 [EC:2.8.2.-]	gi|85986609|ref|NP_001034308.1|//galactose-3-O-sulfotransferase 2-like [Mus musculus]
11409	1881	6776	13534	1.03179	0	Up	0	Acads	GO:0005740//mitochondrial envelope	GO:0052890//oxidoreductase activity, acting on the CH-CH group of donors, with a flavin as acceptor;GO:0000166//nucleotide binding	GO:0031960//response to corticosteroid;GO:0019605//butyrate metabolic process;GO:0006635//fatty acid beta-oxidation;GO:0006950//response to stress;GO:0051260//protein homooligomerization	K00248//butyryl-CoA dehydrogenase [EC:1.3.8.1]	gi|31982522|ref|NP_031409.2|//short-chain specific acyl-CoA dehydrogenase, mitochondrial precursor [Mus musculus]
234564	1925	4362.79	10050.2	1.23761	0	Up	0	Ces1f	GO:0044432//endoplasmic reticulum part	GO:0052689//carboxylic ester hydrolase activity	GO:0009062//fatty acid catabolic process	K01044//carboxylesterase 1 [EC:3.1.1.1]	gi|148679151|gb|EDL11098.1|//expressed sequence AU018778, partial [Mus musculus]
16780	4031	1082	4613	2.12572	0	Up	0	Lamb3	GO:0043256//laminin complex	GO:0005515//protein binding	GO:0022610//biological adhesion;GO:0045444//fat cell differentiation	K06244//laminin, beta 3	gi|113865981|ref|NP_032510.2|//laminin subunit beta-3 precursor [Mus musculus]
20525	2573	1251	4937	2.01426	0	Up	0	Slc2a1	GO:0044459//plasma membrane part;GO:0016021//integral component of membrane;GO:0030054//cell junction;GO:0048770//pigment granule;GO:0045120//pronucleus	GO:0051183//vitamin transporter activity;GO:0005355//glucose transmembrane transporter activity;GO:0005402//cation:sugar symporter activity;GO:0019899//enzyme binding	GO:0015758//glucose transport;GO:0015711//organic anion transport;GO:0009267//cellular response to starvation	K07299//MFS transporter, SP family, solute carrier family 2 (facilitated glucose transporter), member 1	gi|147898512|ref|NP_001090573.1|//glucose transporter 14 [Xenopus laevis]
69191	1721	49	2199	5.52163	0	Up	0	Pdia2	GO:0043231//intracellular membrane-bounded organelle	GO:0008289//lipid binding;GO:0015036//disulfide oxidoreductase activity;GO:0016862//intramolecular oxidoreductase activity, interconverting keto- and enol-groups	GO:0018904//ether metabolic process;GO:0019725//cellular homeostasis;GO:0012501//programmed cell death	K09581//protein disulfide isomerase family A, member 2 [EC:5.3.4.1]	gi|124486724|ref|NP_001074539.1|//protein disulfide-isomerase A2 precursor [Mus musculus]
20208	607	8	2557.64	8.35431	0	Up	0	Saa1	GO:0034358//plasma lipoprotein particle	GO:0005488//binding	GO:0007155//cell adhesion;GO:0050663//cytokine secretion;GO:0030595//leukocyte chemotaxis;GO:0016125//sterol metabolic process;GO:0002526//acute inflammatory response;GO:0051480//regulation of cytosolic calcium ion concentration	K17310//serum amyloid A protein	gi|148690992|gb|EDL22939.1|//mCG144019, partial [Mus musculus]
56295	1873	2018	6258.67	1.66664	0	Up	0	Higd1a	GO:0043231//intracellular membrane-bounded organelle;GO:0032991//macromolecular complex;GO:0031224//intrinsic component of membrane;GO:0019866//organelle inner membrane	NA	GO:0009267//cellular response to starvation;GO:0006091//generation of precursor metabolites and energy;GO:0051234//establishment of localization;GO:0006915//apoptotic process;GO:0001666//response to hypoxia	NA	gi|9789977|ref|NP_062788.1|//HIG1 domain family member 1A, mitochondrial [Mus musculus]
94040	11898	3723.15	8989.63	1.30545	0	Up	0	Clmn	GO:0031224//intrinsic component of membrane;GO:0044424//intracellular part	GO:0008092//cytoskeletal protein binding	GO:0008283//cell proliferation;GO:0030030//cell projection organization	K19326//nesprin-1	gi|100816764|ref|NP_444385.2|//calmin isoform a [Mus musculus];gi|14289185|dbj|BAB59120.1|//calmin gamma [Mus musculus];gi|100816903|ref|NP_001035772.1|//calmin isoform b [Mus musculus]
27384	1232	5069.45	10971.1	1.14751	0	Up	0	Akr1c13	NA	GO:0003824//catalytic activity	GO:0044237//cellular metabolic process;GO:0044710//single-organism metabolic process	K13374//aldo-keto reductase family 1 member C13 [EC:1.1.1.218];K00212//20alpha/3alpha-hydroxysteroid dehydrogenase / dihydrodiol dehydrogenase [EC:1.1.1.149 1.1.1.357 1.3.1.20];K04119//aldo-keto reductase family 1 member C3 [EC:1.1.1.51 1.1.1.188 1.1.1.213 1.1.1.357]	gi|60360212|dbj|BAD90350.1|//mKIAA4014 protein [Mus musculus]
56524	2180	549	3372	2.65244	0	Up	0	Mpp6	GO:0031224//intrinsic component of membrane	GO:0019904//protein domain specific binding	GO:0065003//macromolecular complex assembly;GO:0009117//nucleotide metabolic process	K06103//calcium/calmodulin-dependent serine protein kinase [EC:2.7.11.1]	gi|257900522|ref|NP_001158205.1|//MAGUK p55 subfamily member 6 isoform a [Mus musculus];gi|257900520|ref|NP_064323.2|//MAGUK p55 subfamily member 6 isoform b [Mus musculus]
14464	3302	10879.2	4877.47	-1.12366	0	Down	0	Gata5	GO:0043231//intracellular membrane-bounded organelle	GO:0000981//RNA polymerase II transcription factor activity, sequence-specific DNA binding;GO:0046914//transition metal ion binding;GO:0000976//transcription regulatory region sequence-specific DNA binding	GO:0071363//cellular response to growth factor stimulus;GO:0002065//columnar/cuboidal epithelial cell differentiation;GO:0006366//transcription from RNA polymerase II promoter	K17896//GATA-binding protein 5	gi|181337117|ref|NP_032119.2|//transcription factor GATA-5 [Mus musculus]
13521	3863	4204	9414	1.19676	0	Up	0	Slc26a2	GO:0031224//intrinsic component of membrane	GO:0015291//secondary active transmembrane transporter activity;GO:0015103//inorganic anion transmembrane transporter activity	GO:0044763//single-organism cellular process;GO:0015698//inorganic anion transport	K14701//solute carrier family 26 (sulfate anion transporter), member 2	gi|6681233|ref|NP_031911.1|//sulfate transporter [Mus musculus]
170835	3473	1910	5803	1.63694	0	Up	0	Inpp5j	GO:0030425//dendrite;GO:0031252//cell leading edge;GO:0044424//intracellular part;GO:0044425//membrane part	GO:0034594//phosphatidylinositol trisphosphate phosphatase activity;GO:0046030//inositol trisphosphate phosphatase activity	GO:0046488//phosphatidylinositol metabolic process;GO:0001933//negative regulation of protein phosphorylation;GO:0031111//negative regulation of microtubule polymerization or depolymerization;GO:0010975//regulation of neuron projection development	K01106//inositol-1,4,5-trisphosphate 5-phosphatase [EC:3.1.3.56]	gi|26329831|dbj|BAC28654.1|//unnamed protein product [Mus musculus]
13170	1678	1306.55	4712.52	1.88445	0	Up	0	Dbp	GO:0043231//intracellular membrane-bounded organelle	GO:0000982//transcription factor activity, RNA polymerase II core promoter proximal region sequence-specific binding;GO:0000976//transcription regulatory region sequence-specific DNA binding	GO:0044767//single-organism developmental process;GO:0048511//rhythmic process;GO:0006366//transcription from RNA polymerase II promoter	K09056//albumin D box-binding protein	gi|170650717|ref|NP_058670.2|//D site-binding protein [Mus musculus]
433470	672	2022	5856	1.56784	0	Up	0	AA467197	GO:0043231//intracellular membrane-bounded organelle	NA	NA	K03948//NADH dehydrogenase (ubiquinone) 1 alpha subcomplex subunit 4	gi|51921341|ref|NP_001004174.1|//normal mucosa of esophagus-specific gene 1 protein [Mus musculus]
15531	6088	10189	4765	-1.06275	0	Down	0	Ndst1	GO:0043231//intracellular membrane-bounded organelle;GO:0031224//intrinsic component of membrane	GO:0034483//heparan sulfate sulfotransferase activity;GO:0016787//hydrolase activity	GO:0030166//proteoglycan biosynthetic process;GO:0007169//transmembrane receptor protein tyrosine kinase signaling pathway;GO:0006952//defense response;GO:0035601//protein deacylation;GO:0007420//brain development;GO:0048598//embryonic morphogenesis;GO:0006024//glycosaminoglycan biosynthetic process;GO:0005976//polysaccharide metabolic process	K02576//heparan sulfate N-deacetylase/N-sulfotransferase NDST1 [EC:3.1.1.- 2.8.2.-]	gi|42734444|ref|NP_032332.2|//bifunctional heparan sulfate N-deacetylase/N-sulfotransferase 1 [Mus musculus]
103551	2349	140	1984	3.85862	0	Up	0	E130012A19Rik	NA	NA	NA	NA	gi|111185892|ref|NP_780541.2|//uncharacterized protein C17orf96 homolog [Mus musculus]
22073	812	4.19	2169.61	9.04998	0	Up	0	Prss3	NA	NA	NA	K01312//trypsin [EC:3.4.21.4]	NA
218121	2881	302	2381	3.01266	0	Up	0	Mboat1	GO:0031224//intrinsic component of membrane;GO:0043231//intracellular membrane-bounded organelle	GO:0016740//transferase activity	GO:0006644//phospholipid metabolic process	K13517//lysophospholipid acyltransferase 1/2 [EC:2.3.1.51 2.3.1.-]	gi|23956314|ref|NP_705774.1|//lysophospholipid acyltransferase 1 [Mus musculus]
70186	635	1074	3952	1.9133	0	Up	0	Fam162a	GO:0043231//intracellular membrane-bounded organelle;GO:0031224//intrinsic component of membrane	NA	GO:0070997//neuron death;GO:0010822//positive regulation of mitochondrion organization;GO:0001666//response to hypoxia	NA	gi|21312546|ref|NP_081618.1|//protein FAM162A [Mus musculus]
16612	935	1643.31	4926.62	1.6177	0	Up	0	Klk1	GO:0044421//extracellular region part	GO:0004175//endopeptidase activity;GO:0043169//cation binding;GO:0005102//receptor binding;GO:0004871//signal transducer activity	GO:0019538//protein metabolic process;GO:0043551//regulation of phosphatidylinositol 3-kinase activity;GO:0035556//intracellular signal transduction	K01325//tissue kallikrein [EC:3.4.21.35];K05451//nerve growth factor, alpha	gi|148690756|gb|EDL22703.1|//mCG146228, partial [Mus musculus]
16706	4087	8513.19	3774.6	-1.13967	0	Down	0	Ksr1	GO:0043231//intracellular membrane-bounded organelle	GO:0032947//protein complex scaffold;GO:0043169//cation binding;GO:0004672//protein kinase activity;GO:0019901//protein kinase binding;GO:0032550//purine ribonucleoside binding	GO:0000165//MAPK cascade;GO:0006464//cellular protein modification process;GO:0006796//phosphate-containing compound metabolic process	K14958//kinase suppressor of Ras 1	gi|7305215|ref|NP_038599.1|//kinase suppressor of Ras 1 [Mus musculus]
107587	1710	7159	2926	-1.25712	0	Down	0	Osr2	GO:0043231//intracellular membrane-bounded organelle	GO:0003677//DNA binding;GO:0046914//transition metal ion binding	GO:0007369//gastrulation;GO:0030282//bone mineralization;GO:0030154//cell differentiation;GO:0043010//camera-type eye development;GO:0001822//kidney development;GO:0030326//embryonic limb morphogenesis;GO:0006366//transcription from RNA polymerase II promoter;GO:0042471//ear morphogenesis;GO:0048704//embryonic skeletal system morphogenesis;GO:0008284//positive regulation of cell proliferation	K09215//odd-skipped	gi|859875901|ref|XP_012920244.1|//PREDICTED: protein odd-skipped-related 2 isoform X1 [Mustela putorius furo]
14645	2822	3360.79	7517.08	1.19508	0	Up	0	Glul	GO:0032991//macromolecular complex;GO:0005783//endoplasmic reticulum;GO:0033267//axon part;GO:0043025//neuronal cell body	GO:0016831//carboxy-lyase activity;GO:0016211//ammonia ligase activity;GO:0016597//amino acid binding;GO:0045502//dynein binding;GO:0046914//transition metal ion binding;GO:0032550//purine ribonucleoside binding	GO:0001505//regulation of neurotransmitter levels;GO:0009746//response to hexose;GO:0050796//regulation of insulin secretion;GO:0006541//glutamine metabolic process;GO:0006536//glutamate metabolic process;GO:0035249//synaptic transmission, glutamatergic;GO:0008284//positive regulation of cell proliferation;GO:0051259//protein oligomerization	K01915//glutamine synthetase [EC:6.3.1.2]	gi|31982332|ref|NP_032157.2|//glutamine synthetase [Mus musculus]
12332	1276	748.17	3219.54	2.13913	0	Up	0	Capg	GO:0031981//nuclear lumen;GO:0005635//nuclear envelope;GO:0048770//pigment granule	NA	GO:0030835//negative regulation of actin filament depolymerization;GO:0022607//cellular component assembly	K10368//capping protein (actin filament), gelsolin-like	gi|110227377|ref|NP_001035999.1|//macrophage-capping protein [Mus musculus]
81879	9285	681.87	3086.15	2.21195	0	Up	0	Tfcp2l1	GO:0043231//intracellular membrane-bounded organelle	GO:0003676//nucleic acid binding	GO:0010259//multicellular organism aging;GO:0035272//exocrine system development;GO:0032989//cellular component morphogenesis;GO:0002064//epithelial cell development;GO:0006351//transcription, DNA-templated;GO:0040007//growth	K09275//transcription factor CP2 and related proteins	gi|134053939|ref|NP_076244.2|//transcription factor CP2-like protein 1 [Mus musculus]
72077	4301	1754.76	4998.4	1.5439	0	Up	0	Gcnt3	GO:0043231//intracellular membrane-bounded organelle;GO:0031224//intrinsic component of membrane	GO:0008375//acetylglucosaminyltransferase activity	GO:0002381//immunoglobulin production involved in immunoglobulin mediated immune response;GO:0009653//anatomical structure morphogenesis;GO:0006486//protein glycosylation;GO:0001822//kidney development;GO:0022600//digestive system process	K09662//N-acetylglucosaminyltransferase 3, mucin type [EC:2.4.1.-]	gi|124430729|ref|NP_082363.2|//beta-1,3-galactosyl-O-glycosyl-glycoprotein beta-1,6-N-acetylglucosaminyltransferase 3 [Mus musculus]
14170	1809	1607	17	-6.52898	0	Down	0	Fgf15	NA	GO:0070851//growth factor receptor binding	GO:0007169//transmembrane receptor protein tyrosine kinase signaling pathway;GO:0008283//cell proliferation;GO:0043410//positive regulation of MAPK cascade;GO:0044767//single-organism developmental process;GO:0010828//positive regulation of glucose transport;GO:0006699//bile acid biosynthetic process;GO:0007254//JNK cascade;GO:0001667//ameboidal-type cell migration	K04358//fibroblast growth factor	gi|6679777|ref|NP_032029.1|//fibroblast growth factor 15 precursor [Mus musculus]
71946	4470	1905	5228	1.49018	0	Up	0	Endod1	NA	NA	NA	K15049//endonuclease domain-containing 1 protein	gi|50510657|dbj|BAD32314.1|//mKIAA0830 protein [Mus musculus]
21785	571	6	1659	8.14485	0	Up	0	Tff2	GO:0044421//extracellular region part	GO:0045236//CXCR chemokine receptor binding	GO:0016477//cell migration;GO:0006954//inflammatory response;GO:0019932//second-messenger-mediated signaling;GO:0008283//cell proliferation;GO:0043410//positive regulation of MAPK cascade;GO:0002695//negative regulation of leukocyte activation;GO:0019221//cytokine-mediated signaling pathway;GO:0001696//gastric acid secretion	K01176//alpha-amylase [EC:3.2.1.1]	gi|31981962|ref|NP_033389.2|//trefoil factor 2 precursor [Mus musculus]
78354	881	4473	8808	1.01128	0	Up	0	2210407C18Rik	NA	NA	GO:0048771//tissue remodeling	K03985//plasminogen activator, urokinase receptor;K05302//N-lysine methyltransferase SETD6 [EC:2.1.1.-]	gi|253970410|ref|NP_653127.2|//epithelial progenitor 1 precursor [Mus musculus]
225997	6520	623	2794	2.19874	0	Up	0	Trpm6	GO:0031224//intrinsic component of membrane;GO:0044459//plasma membrane part;GO:0005903//brush border	GO:0043169//cation binding;GO:0004672//protein kinase activity;GO:0005261//cation channel activity;GO:0032550//purine ribonucleoside binding	GO:0044763//single-organism cellular process;GO:0006464//cellular protein modification process;GO:0042221//response to chemical;GO:0006816//calcium ion transport;GO:0006796//phosphate-containing compound metabolic process	K04981//transient receptor potential cation channel subfamily M member 6 [EC:2.7.11.1]	gi|23510305|ref|NP_700466.1|//transient receptor potential cation channel subfamily M member 6 [Mus musculus]
15275	4128	1988	5145	1.40556	0	Up	0	Hk1	NA	NA	NA	K00844//hexokinase [EC:2.7.1.1]	gi|225735582|ref|NP_034568.2|//hexokinase-1 isoform HK1-sb [Mus musculus];gi|225735584|ref|NP_001139572.1|//hexokinase-1 isoform HK1 [Mus musculus]
74591	8323	1	2445	11.2893	0	Up	0	Abca12	NA	NA	NA	K05646//ATP-binding cassette, subfamily A (ABC1), member 12	gi|225703056|ref|NP_780419.2|//ATP-binding cassette sub-family A member 12 [Mus musculus]
70025	1416	2041	5206	1.38461	0	Up	0	Acot7	GO:0043231//intracellular membrane-bounded organelle;GO:0042995//cell projection;GO:0044444//cytoplasmic part	GO:0047617//acyl-CoA hydrolase activity;GO:0043168//anion binding;GO:0052689//carboxylic ester hydrolase activity	GO:0006631//fatty acid metabolic process	K17360//acyl-coenzyme A thioesterase 7 [EC:3.1.2.2]	gi|225690616|ref|NP_001139529.1|//cytosolic acyl coenzyme A thioester hydrolase isoform 1 [Mus musculus];gi|225690618|ref|NP_001139530.1|//cytosolic acyl coenzyme A thioester hydrolase isoform 3 [Mus musculus];gi|225690614|ref|NP_579926.2|//cytosolic acyl coenzyme A thioester hydrolase isoform 2 [Mus musculus]
433904	2510	4246.28	8373.8	1.01339	0	Up	0	Ociad2	GO:0043231//intracellular membrane-bounded organelle;GO:0019866//organelle inner membrane	NA	NA	NA	gi|537259578|gb|ERE89729.1|//OCIA domain-containing protein 2 [Cricetulus griseus]
74205	3485	1439.8	4167.65	1.56708	0	Up	0	Acsl3	GO:0031224//intrinsic component of membrane;GO:0044439//peroxisomal part;GO:0031966//mitochondrial membrane	GO:0015645//fatty acid ligase activity;GO:0019900//kinase binding;GO:0032550//purine ribonucleoside binding	GO:0015909//long-chain fatty acid transport;GO:0034377//plasma lipoprotein particle assembly;GO:0007417//central nervous system development;GO:0033240//positive regulation of cellular amine metabolic process;GO:0042996//regulation of Golgi to plasma membrane protein transport;GO:0031667//response to nutrient levels;GO:0010033//response to organic substance;GO:0006631//fatty acid metabolic process…	K01897//long-chain acyl-CoA synthetase [EC:6.2.1.3]	gi|75992920|ref|NP_083093.2|//long-chain-fatty-acid--CoA ligase 3 isoform a [Mus musculus]
94284	3302	58.15	1382.21	4.60476	0	Up	0	Ugt1a6a	GO:0043231//intracellular membrane-bounded organelle;GO:0032991//macromolecular complex;GO:0031224//intrinsic component of membrane;GO:0019866//organelle inner membrane	GO:0008194//UDP-glycosyltransferase activity;GO:0042802//identical protein binding;GO:0046983//protein dimerization activity;GO:0005501//retinoid binding	GO:0006725//cellular aromatic compound metabolic process;GO:0002237//response to molecule of bacterial origin;GO:0051384//response to glucocorticoid;GO:0006063//uronic acid metabolic process	K00699//glucuronosyltransferase [EC:2.4.1.17]	gi|33186906|ref|NP_659545.2|//UDP-glucuronosyltransferase 1-6 precursor [Mus musculus]
231440	2100	811	3061	1.94994	0	Up	0	Parm1	GO:0031224//intrinsic component of membrane;GO:0005768//endosome	NA	GO:0012501//programmed cell death;GO:0051347//positive regulation of transferase activity	NA	gi|74148095|dbj|BAE36224.1|//unnamed protein product [Mus musculus]
381680	2312	49	1342	4.80917	0	Up	0	Nxpe5	NA	NA	NA	K07422//cytochrome P450 family 2 subfamily U polypeptide 1;K15010//homer;K02324//DNA polymerase epsilon subunit 1 [EC:2.7.7.7]	gi|157841165|ref|NP_001013795.3|//uncharacterized protein LOC381680 [Mus musculus]
109284	1821	3809.58	7678.02	1.04481	0	Up	0	R3hdm4	GO:0043231//intracellular membrane-bounded organelle	GO:0097159//organic cyclic compound binding	NA	K13373//17beta-estradiol 17-dehydrogenase / 3beta-hydroxysteroid 3-dehydrogenase [EC:1.1.1.62 1.1.1.270]	gi|66392583|ref|NP_818775.2|//R3H domain-containing protein 4 [Mus musculus]
71576	1236	8302	4030	-1.00897	0	Down	0	9130409J20Rik	NA	NA	NA	NA	NA
74090	3500	182	1677.97	3.23842	2.21175e-303	Up	9.66368e-305	Paqr5	GO:0031224//intrinsic component of membrane	GO:0008289//lipid binding	GO:0007292//female gamete generation;GO:0048869//cellular developmental process	K17387//kinesin family member 23;K07297//adiponectin receptor	gi|58037337|ref|NP_083024.1|//membrane progestin receptor gamma [Mus musculus]
108112	1151	695	2765	2.02591	7.33611e-298	Up	3.26468e-299	Eif4ebp3	NA	GO:0031369//translation initiation factor binding	GO:0006413//translational initiation	K18645//eukaryotic translation initiation factor 4E binding protein 3	gi|41054842|ref|NP_957708.1|//eukaryotic translation initiation factor 4E-binding protein 3 [Mus musculus]
68468	960	9.61	1239.84	7.04511	1.1047e-283	Up	5.1204e-285	Ly6g6c	GO:0031224//intrinsic component of membrane	NA	NA	K06846//lymphocyte antigen 6 complex locus protein D/E/G6/H	gi|148694727|gb|EDL26674.1|//lymphocyte antigen 6 complex, locus G6C, isoform CRA_b [Mus musculus]
19016	1856	416	2113	2.37835	1.00268e-277	Up	4.79817e-279	Pparg	GO:0043231//intracellular membrane-bounded organelle;GO:0044444//cytoplasmic part	GO:0038023//signaling receptor activity;GO:0000981//RNA polymerase II transcription factor activity, sequence-specific DNA binding;GO:0003713//transcription coactivator activity;GO:0042974//retinoic acid receptor binding;GO:0046914//transition metal ion binding;GO:0050542//icosanoid binding;GO:0044212//transcription regulatory region DNA binding	GO:0021700//developmental maturation;GO:0015031//protein transport;GO:0008285//negative regulation of cell proliferation;GO:0001960//negative regulation of cytokine-mediated signaling pathway;GO:0015908//fatty acid transport;GO:0045687//positive regulation of glial cell differentiation;GO:0014074//response to purine-containing compound;GO:0006915//apoptotic process;GO:0044093//positive regulation…	K08530//peroxisome proliferator-activated receptor gamma	gi|537138287|gb|ERE67229.1|//peroxisome proliferator-activated receptor gamma [Cricetulus griseus];gi|187960103|ref|NP_035276.2|//peroxisome proliferator-activated receptor gamma isoform 2 [Mus musculus]
14183	4996	2310	5283	1.22718	1.58172e-275	Up	7.66052e-277	Fgfr2	GO:0043231//intracellular membrane-bounded organelle;GO:0016021//integral component of membrane;GO:0044444//cytoplasmic part;GO:0045202//synapse	GO:0042802//identical protein binding;GO:0005539//glycosaminoglycan binding;GO:0019838//growth factor binding;GO:0032550//purine ribonucleoside binding;GO:0004714//transmembrane receptor protein tyrosine kinase activity	GO:0001649//osteoblast differentiation;GO:0007067//mitotic nuclear division;GO:0010517//regulation of phospholipase activity;GO:0021761//limbic system development;GO:0008543//fibroblast growth factor receptor signaling pathway;GO:0007224//smoothened signaling pathway;GO:0033687//osteoblast proliferation;GO:0006468//protein phosphorylation;GO:0048667//cell morphogenesis involved in neuron differen…	K05093//fibroblast growth factor receptor 2 [EC:2.7.10.1]	gi|116089355|ref|NP_963895.2|//fibroblast growth factor receptor 2 isoform IIIb [Mus musculus];gi|116089349|ref|NP_034337.2|//fibroblast growth factor receptor 2 isoform IIIc [Mus musculus]
380863	1183	1477	3987	1.46634	2.8186e-273	Up	1.38138e-274	Tmem171	GO:0031224//intrinsic component of membrane	NA	NA	NA	gi|148668527|gb|EDL00846.1|//gene model 905, (NCBI), partial [Mus musculus]
17991	602	2818.93	6000.98	1.12376	4.79988e-272	Up	2.36905e-273	Ndufa2	GO:0005746//mitochondrial respiratory chain	GO:0050136//NADH dehydrogenase (quinone) activity	GO:0006091//generation of precursor metabolites and energy;GO:0044710//single-organism metabolic process;GO:0051234//establishment of localization	K03946//NADH dehydrogenase (ubiquinone) 1 alpha subcomplex subunit 2	gi|31981600|ref|NP_035015.2|//NADH dehydrogenase [ubiquinone] 1 alpha subcomplex subunit 2 [Mus musculus]
208647	3318	5440	2317	-1.19764	9.63066e-267	Down	4.86466e-268	Creb3l2	GO:0043231//intracellular membrane-bounded organelle;GO:0031224//intrinsic component of membrane;GO:0031090//organelle membrane	GO:0044212//transcription regulatory region DNA binding;GO:0001071//nucleic acid binding transcription factor activity	GO:0033554//cellular response to stress;GO:0030154//cell differentiation;GO:0035966//response to topologically incorrect protein;GO:0016482//cytosolic transport;GO:0006351//transcription, DNA-templated;GO:0001501//skeletal system development	K09048//cyclic AMP-responsive element-binding protein 3	gi|282400149|ref|NP_848776.2|//cyclic AMP-responsive element-binding protein 3-like protein 2 [Mus musculus]
73813	2900	2873	5999	1.09587	3.46829e-261	Up	1.77195e-262	Fam83e	NA	NA	NA	K16805//protein FAM83D	gi|167000146|ref|NP_001028342.2|//protein FAM83E [Mus musculus]
67701	708	33	1109	5.10436	4.26789e-261	Up	2.18541e-262	Wfdc2	NA	GO:0004866//endopeptidase inhibitor activity	GO:0051346//negative regulation of hydrolase activity	K12864//beta-catenin-like protein 1;K02599//Notch 1	gi|21312840|ref|NP_080599.1|//WAP four-disulfide core domain protein 2 precursor [Mus musculus]
14377	2274	3505	1162	-1.55909	5.34383e-257	Down	2.76723e-258	G6pc	NA	NA	NA	K01084//glucose-6-phosphatase [EC:3.1.3.9]	NA
237625	2642	64	1149	4.19987	1.29124e-250	Up	6.88052e-252	Pla2g3	GO:0005813//centrosome	NA	GO:0048858//cell projection morphogenesis	K01047//secretory phospholipase A2 [EC:3.1.1.4]	gi|145207955|ref|NP_766379.2|//group 3 secretory phospholipase A2 precursor [Mus musculus]
235283	2814	4662.91	1898.98	-1.2623	1.89619e-248	Down	1.02137e-249	Gramd1b	NA	NA	NA	K19951//TBC1 domain family member 8/9	gi|27777683|ref|NP_766356.1|//GRAM domain-containing protein 1B [Mus musculus]
17301	2619	16.99	1034	5.96112	8.54002e-247	Up	4.64937e-248	Foxd2	NA	NA	NA	K09397//forkhead box protein D	NA
11648	1680	584.33	2305.56	2.01397	1.07827e-246	Up	5.88278e-248	Akp3	GO:0031224//intrinsic component of membrane;GO:0009986//cell surface	GO:0046914//transition metal ion binding;GO:0016791//phosphatase activity	GO:0007399//nervous system development;GO:0009653//anatomical structure morphogenesis;GO:0040007//growth;GO:0044237//cellular metabolic process	K01077//alkaline phosphatase [EC:3.1.3.1]	gi|110347479|ref|NP_031458.2|//intestinal-type alkaline phosphatase precursor [Mus musculus]
24131	4091	6314	3024	-1.02839	3.45226e-242	Down	1.9154e-243	Ldb3	GO:0042995//cell projection;GO:0031674//I band	GO:0051393//alpha-actinin binding;GO:0046914//transition metal ion binding;GO:0019901//protein kinase binding	GO:0030239//myofibril assembly	K19867//LIM domain-binding protein 3	gi|11612596|gb|AAD42950.2|AF114378_1//PDZ-LIM protein cypher1c [Mus musculus];gi|148692935|gb|EDL24882.1|//LIM domain binding 3, isoform CRA_a, partial [Mus musculus];gi|148692936|gb|EDL24883.1|//LIM domain binding 3, isoform CRA_b, partial [Mus musculus];gi|564387956|ref|XP_006252702.1|//PREDICTED: LIM domain-binding protein 3 isoform X2 [Rattus norvegicus];gi|50510545|dbj|BAD32258.1|//mKIAA0613…
15494	1655	338.49	1766.62	2.41752	7.17428e-237	Up	4.07998e-238	Hsd3b3	GO:0005740//mitochondrial envelope;GO:0031224//intrinsic component of membrane;GO:0019866//organelle inner membrane	GO:0033764//steroid dehydrogenase activity, acting on the CH-OH group of donors, NAD or NADP as acceptor;GO:0036094//small molecule binding;GO:0016863//intramolecular oxidoreductase activity, transposing C=C bonds	GO:0021543//pallium development;GO:0006694//steroid biosynthetic process;GO:0006826//iron ion transport;GO:0003006//developmental process involved in reproduction;GO:0010038//response to metal ion;GO:0051384//response to glucocorticoid	K00070//3beta-hydroxy-Delta5-steroid dehydrogenase / steroid Delta-isomerase [EC:1.1.1.145 5.3.3.1]	gi|240120132|ref|NP_001012306.2|//3 beta-hydroxysteroid dehydrogenase/Delta 5-->4-isomerase type 3 isoform 2 [Mus musculus] ;gi|148707023|gb|EDL38970.1|//mCG140534, isoform CRA_b, partial [Mus musculus]
13808	1515	823	2675	1.73429	6.39078e-234	Up	3.69351e-235	Eno3	GO:0044424//intracellular part	GO:0046872//metal ion binding;GO:0016836//hydro-lyase activity;GO:0042802//identical protein binding;GO:0046983//protein dimerization activity	GO:0006007//glucose catabolic process;GO:0042221//response to chemical;GO:0042246//tissue regeneration	K01689//enolase [EC:4.2.1.11]	gi|625267230|ref|XP_007625118.1|//PREDICTED: beta-enolase isoform X2 [Cricetulus griseus];gi|148680653|gb|EDL12600.1|//enolase 3, beta muscle, isoform CRA_a, partial [Mus musculus]
225908	5613	4682	1983	-1.20573	3.3239e-232	Down	1.93255e-233	Myrf	NA	NA	NA	K16673//LIX1-like protein	gi|242247266|ref|NP_001028653.1|//myelin regulatory factor [Mus musculus]
13057	762	2627	5415	1.07726	1.86763e-229	Up	1.10097e-230	Cyba	GO:0044297//cell body;GO:0005887//integral component of plasma membrane;GO:0030666//endocytic vesicle membrane;GO:0044432//endoplasmic reticulum part;GO:0043005//neuron projection	GO:0043169//cation binding;GO:0019904//protein domain specific binding;GO:0050664//oxidoreductase activity, acting on NAD(P)H, oxygen as acceptor;GO:0046906//tetrapyrrole binding;GO:0046983//protein dimerization activity	GO:0006801//superoxide metabolic process;GO:0043200//response to amino acid;GO:0014070//response to organic cyclic compound;GO:0003083//negative regulation of renal output by angiotensin;GO:0016049//cell growth;GO:0010332//response to gamma radiation;GO:0044403//symbiosis, encompassing mutualism through parasitism;GO:0051234//establishment of localization;GO:0009612//response to mechanical stimul…	K08009//cytochrome b-245, alpha polypeptide	gi|160948588|ref|NP_031832.2|//cytochrome b-245 light chain isoform 1 [Mus musculus];gi|669633289|ref|NP_001288213.1|//cytochrome b-245 light chain isoform 2 [Mus musculus]
231583	3608	27.73	956.97	5.14266	7.2985e-226	Up	4.36997e-227	Slc26a1	GO:0031224//intrinsic component of membrane	GO:0015291//secondary active transmembrane transporter activity;GO:0005310//dicarboxylic acid transmembrane transporter activity;GO:0015103//inorganic anion transmembrane transporter activity	GO:0044763//single-organism cellular process;GO:0006835//dicarboxylic acid transport;GO:0015698//inorganic anion transport	K14700//solute carrier family 26 (sulfate anion transporter), member 1	gi|893553075|ref|NP_001297620.1|//sulfate anion transporter 1 isoform 1 [Mus musculus]
243753	2172	5941	2897	-1.00244	1.2902e-218	Down	8.03823e-220	2010107G12Rik	NA	NA	GO:0044763//single-organism cellular process	K14611//solute carrier family 23 (nucleobase transporter), member 1/2	gi|625214262|ref|XP_007647699.1|//PREDICTED: solute carrier family 23 member 2-like [Cricetulus griseus]
76113	2927	1	1418	10.5034	7.67256e-218	Up	4.80678e-219	Lpo	GO:0044424//intracellular part	GO:0016209//antioxidant activity;GO:0046906//tetrapyrrole binding	GO:0006950//response to stress;GO:0044710//single-organism metabolic process	K12550//lactoperoxidase [EC:1.11.1.7]	gi|238550173|ref|NP_536345.2|//lactoperoxidase precursor [Mus musculus]
223706	1622	1.1	1370.12	10.3163	1.15571e-216	Up	7.29383e-218	Cyp2d34	GO:0043231//intracellular membrane-bounded organelle;GO:0031090//organelle membrane	GO:0046914//transition metal ion binding;GO:0046906//tetrapyrrole binding;GO:0016712//oxidoreductase activity, acting on paired donors, with incorporation or reduction of molecular oxygen, reduced flavin or flavoprotein as one donor, and incorporation of one atom of oxygen	GO:0010033//response to organic substance;GO:0044710//single-organism metabolic process	K07414//cytochrome P450 family 2 subfamily D [EC:1.14.14.1]	gi|148672550|gb|EDL04497.1|//mCG142682, partial [Mus musculus]
16433	2270	1	1401	10.486	7.88454e-216	Up	5.01249e-217	Cuzd1	GO:0031224//intrinsic component of membrane;GO:0030667//secretory granule membrane	NA	GO:0022610//biological adhesion;GO:0007165//signal transduction;GO:0031638//zymogen activation;GO:0044703//multi-organism reproductive process	K13912//deleted in malignant brain tumors 1 protein	gi|133778951|ref|NP_032437.3|//CUB and zona pellucida-like domain-containing protein 1 precursor [Mus musculus]
13131	3752	5339	2506	-1.05747	1.5952e-214	Down	1.01781e-215	Dab1	GO:0044297//cell body;GO:0044444//cytoplasmic part;GO:0044327//dendritic spine head	GO:0008289//lipid binding;GO:0019904//protein domain specific binding	GO:0051640//organelle localization;GO:0021932//hindbrain radial glia guided cell migration;GO:0007259//JAK-STAT cascade;GO:0016337//single organismal cell-cell adhesion;GO:0042221//response to chemical;GO:0008344//adult locomotory behavior;GO:0021510//spinal cord development;GO:0048565//digestive tract development;GO:0007409//axonogenesis;GO:0045686//negative regulation of glial cell differentiat…	K20054//disabled homolog 1	gi|20137771|sp|P97318.2|DAB1_MOUSE//RecName: Full=Disabled homolog 1;gi|6753596|ref|NP_034144.1|//disabled homolog 1 isoform 1 [Mus musculus];gi|70909361|ref|NP_796233.2|//disabled homolog 1 isoform 2 [Mus musculus]
100043688	3723	16.94	874.99	5.72447	2.93241e-209	Up	1.9083e-210	Amy2a2	GO:0044421//extracellular region part	GO:0046872//metal ion binding;GO:0043168//anion binding;GO:0016160//amylase activity	GO:0005975//carbohydrate metabolic process	K01176//alpha-amylase [EC:3.2.1.1]	gi|148680466|gb|EDL12413.1|//mCG11265, isoform CRA_a, partial [Mus musculus]
100043684	3723	16.94	874.99	5.72447	2.93241e-209	Up	1.9083e-210	Amy2a4	GO:0044421//extracellular region part	GO:0046872//metal ion binding;GO:0043168//anion binding;GO:0016160//amylase activity	GO:0005975//carbohydrate metabolic process	K01176//alpha-amylase [EC:3.2.1.1]	gi|148680466|gb|EDL12413.1|//mCG11265, isoform CRA_a, partial [Mus musculus]
100043686	3723	16.94	874.99	5.72447	2.93241e-209	Up	1.9083e-210	Amy2a3	GO:0044421//extracellular region part	GO:0046872//metal ion binding;GO:0043168//anion binding;GO:0016160//amylase activity	GO:0005975//carbohydrate metabolic process	K01176//alpha-amylase [EC:3.2.1.1]	gi|148680466|gb|EDL12413.1|//mCG11265, isoform CRA_a, partial [Mus musculus]
68262	1910	1213.44	3172.61	1.42028	1.29625e-207	Up	8.51045e-209	Agpat4	GO:0031224//intrinsic component of membrane	GO:0016411//acylglycerol O-acyltransferase activity	GO:0046341//CDP-diacylglycerol metabolic process	K13523//lysophosphatidic acid acyltransferase / lysophosphatidylinositol acyltransferase [EC:2.3.1.51 2.3.1.-]	gi|564325169|ref|XP_006227918.1|//PREDICTED: 1-acyl-sn-glycerol-3-phosphate acyltransferase delta isoform X2 [Rattus norvegicus]
18143	4180	3213	1167	-1.42741	5.83949e-207	Down	3.84737e-208	Npas2	GO:0043231//intracellular membrane-bounded organelle;GO:0043234//protein complex	GO:0060089//molecular transducer activity;GO:0031072//heat shock protein binding;GO:0001071//nucleic acid binding transcription factor activity	GO:0007626//locomotory behavior;GO:0007154//cell communication;GO:0048512//circadian behavior;GO:0006366//transcription from RNA polymerase II promoter	K09026//neuronal PAS domain-containing protein 2	gi|161621277|ref|NP_032745.2|//neuronal PAS domain-containing protein 2 [Mus musculus]
69602	2422	484	1921	2.02249	6.7462e-207	Up	4.45256e-208	Otop3	GO:0031224//intrinsic component of membrane	NA	NA	NA	gi|148702528|gb|EDL34475.1|//otopetrin 3, isoform CRA_a, partial [Mus musculus]
11537	925	1257	3195	1.37954	4.09651e-200	Up	2.80791e-201	Cfd	GO:0044421//extracellular region part	GO:0004175//endopeptidase activity	GO:0006956//complement activation;GO:0006952//defense response;GO:0007166//cell surface receptor signaling pathway	K01334//component factor D [EC:3.4.21.46]	gi|7304867|ref|NP_038487.1|//complement factor D isoform 1 precursor [Mus musculus];gi|632794820|ref|NP_001278844.1|//complement factor D isoform 2 precursor [Mus musculus]
50706	3140	983	2738	1.51157	1.07139e-196	Up	7.41807e-198	Postn	GO:0043231//intracellular membrane-bounded organelle;GO:0031012//extracellular matrix	GO:0005539//glycosaminoglycan binding	GO:0022610//biological adhesion;GO:0007219//Notch signaling pathway;GO:0048856//anatomical structure development;GO:0043062//extracellular structure organization	K19519//transforming growth factor-beta-induced protein	gi|311771596|ref|NP_001185694.1|//periostin isoform 2 precursor [Mus musculus];gi|311771599|ref|NP_001185695.1|//periostin isoform 3 precursor [Mus musculus];gi|7657429|ref|NP_056599.1|//periostin isoform 1 precursor [Mus musculus]
67880	918	1888	4109	1.15564	3.33431e-195	Up	2.3163e-196	Dcxr	GO:0016020//membrane;GO:0042995//cell projection;GO:0030141//secretory granule;GO:0005874//microtubule	GO:0016651//oxidoreductase activity, acting on NAD(P)H;GO:0016616//oxidoreductase activity, acting on the CH-OH group of donors, NAD or NADP as acceptor;GO:0036094//small molecule binding	GO:0046496//nicotinamide nucleotide metabolic process;GO:0051260//protein homooligomerization;GO:0019321//pentose metabolic process;GO:0019318//hexose metabolic process	K03331//L-xylulose reductase [EC:1.1.1.10]	gi|146134409|ref|NP_080704.2|//L-xylulose reductase [Mus musculus]
19146	4157	84	967	3.55877	1.89873e-189	Up	1.34536e-190	Tmprss15	GO:0031224//intrinsic component of membrane	GO:0004175//endopeptidase activity;GO:0038024//cargo receptor activity	GO:0019538//protein metabolic process	K01316//enterokinase [EC:3.4.21.9]	gi|108936962|ref|NP_849186.2|//enteropeptidase isoform 2 precursor [Mus musculus];gi|6679489|ref|NP_032967.1|//enteropeptidase isoform 1 precursor [Mus musculus]
668212	6547	4947.51	2394.77	-1.0131	1.8372e-185	Down	1.32087e-186	Efr3b	NA	NA	NA	NA	NA
68202	545	2430	4803	1.01669	2.22503e-185	Up	1.60228e-186	Ndufa5	GO:0005746//mitochondrial respiratory chain	GO:0016491//oxidoreductase activity	GO:0022900//electron transport chain;GO:0051234//establishment of localization	K03949//NADH dehydrogenase (ubiquinone) 1 alpha subcomplex subunit 5	gi|13386100|ref|NP_080890.1|//NADH dehydrogenase [ubiquinone] 1 alpha subcomplex subunit 5 isoform 1 [Mus musculus];gi|901694076|ref|NP_001297997.1|//NADH dehydrogenase [ubiquinone] 1 alpha subcomplex subunit 5 isoform 2 [Mus musculus]
66859	3563	124	1053	3.1198	1.25859e-184	Up	9.09244e-186	Slc16a9	GO:0031224//intrinsic component of membrane	GO:0015291//secondary active transmembrane transporter activity	GO:0044763//single-organism cellular process;GO:0006082//organic acid metabolic process;GO:0051234//establishment of localization	K08186//MFS transporter, MCP family, solute carrier family 16 (monocarboxylic acid transporters), member 9	gi|27229004|ref|NP_080083.2|//monocarboxylate transporter 9 [Mus musculus]
18741	1896	1401	3316	1.2767	1.97154e-184	Up	1.42885e-185	Pitx2	GO:0043231//intracellular membrane-bounded organelle;GO:0043234//protein complex	GO:0000982//transcription factor activity, RNA polymerase II core promoter proximal region sequence-specific binding;GO:0000977//RNA polymerase II regulatory region sequence-specific DNA binding;GO:0003682//chromatin binding;GO:0042802//identical protein binding;GO:0001104//RNA polymerase II transcription cofactor activity;GO:0001085//RNA polymerase II transcription factor binding	GO:0021984//adenohypophysis development;GO:0060425//lung morphogenesis;GO:0003209//cardiac atrium morphogenesis;GO:0055012//ventricular cardiac muscle cell differentiation;GO:0043010//camera-type eye development;GO:0021539//subthalamus development;GO:0007166//cell surface receptor signaling pathway;GO:0043009//chordate embryonic development;GO:0000768//syncytium formation by plasma membrane fusio…	K04686//paired-like homeodomain transcription factor 2	gi|30841039|ref|NP_035228.2|//pituitary homeobox 2 isoform b [Mus musculus];gi|109948275|ref|NP_001035967.1|//pituitary homeobox 2 isoform c [Mus musculus];gi|9506975|ref|NP_062207.1|//pituitary homeobox 2 isoform 2 [Rattus norvegicus]
17060	2097	1302	3164	1.31473	3.54227e-184	Up	2.57542e-185	Blnk	GO:0016020//membrane;GO:0044444//cytoplasmic part	GO:0030674//protein binding, bridging	GO:0030098//lymphocyte differentiation;GO:0006952//defense response;GO:0006955//immune response;GO:0007167//enzyme linked receptor protein signaling pathway	K07371//B-cell linker protein	gi|148709900|gb|EDL41846.1|//B-cell linker, isoform CRA_a, partial [Mus musculus]
18829	868	2087.74	4277.19	1.06843	4.0489e-179	Up	3.00928e-180	Ccl21a	GO:0009986//cell surface	GO:0005125//cytokine activity	GO:0001952//regulation of cell-matrix adhesion;GO:0043551//regulation of phosphatidylinositol 3-kinase activity;GO:0002690//positive regulation of leukocyte chemotaxis;GO:0043066//negative regulation of apoptotic process;GO:0034694//response to prostaglandin;GO:0031346//positive regulation of cell projection organization;GO:0033627//cell adhesion mediated by integrin;GO:0001767//establishment of …	K16062//C-C motif chemokine 21	gi|14547891|ref|NP_035254.1|//C-C motif chemokine 21a precursor [Mus musculus]
16774	10343	3789	1659	-1.15779	1.7241e-176	Down	1.29536e-177	Lama3	NA	NA	NA	K06240//laminin, alpha 3/5	gi|226423935|ref|NP_034810.1|//laminin subunit alpha-3 precursor [Mus musculus]
20541	18517	906.11	2488.32	1.49112	2.481e-175	Up	1.87838e-176	Slc8a1	GO:0030425//dendrite;GO:0043231//intracellular membrane-bounded organelle;GO:0044459//plasma membrane part;GO:0015630//microtubule cytoskeleton;GO:0044291//cell-cell contact zone;GO:0042383//sarcolemma;GO:0016021//integral component of membrane;GO:0031674//I band	GO:0015291//secondary active transmembrane transporter activity;GO:0043169//cation binding;GO:0008092//cytoskeletal protein binding;GO:0015081//sodium ion transmembrane transporter activity	GO:0070588//calcium ion transmembrane transport;GO:0010644//cell communication by electrical coupling;GO:0035725//sodium ion transmembrane transport;GO:0009746//response to hexose;GO:0000302//response to reactive oxygen species;GO:0010880//regulation of release of sequestered calcium ion into cytosol by sarcoplasmic reticulum;GO:0006941//striated muscle contraction;GO:0031000//response to caffein…	K05849//solute carrier family 8 (sodium/calcium exchanger)	gi|119120890|ref|NP_035536.2|//sodium/calcium exchanger 1 isoform A precursor [Mus musculus];gi|88604691|gb|ABD46717.1|//solute carrier family 8 sodium/calcium exchanger member 1 splicing variant 1.41 [Mus musculus];gi|557878690|ref|NP_001273613.1|//sodium/calcium exchanger 1 isoform C precursor [Mus musculus];gi|163914367|ref|NP_001106269.1|//sodium/calcium exchanger 1 isoform B precursor [Mus m…
104816	2732	521	1827	1.84383	3.38654e-174	Up	2.58353e-175	Aspg	NA	NA	NA	K13278//60kDa lysophospholipase [EC:3.1.1.5 3.1.1.47 3.5.1.1]	NA
67569	3757	933	2515	1.46432	1.6307e-172	Up	1.25158e-173	Mgat4c	GO:0031224//intrinsic component of membrane;GO:0043231//intracellular membrane-bounded organelle;GO:0012505//endomembrane system	GO:0008375//acetylglucosaminyltransferase activity;GO:0043169//cation binding	GO:0006487//protein N-linked glycosylation	K13748//alpha-1,3-mannosylglycoprotein beta-1,4-N-acetylglucosaminyltransferase C [EC:2.4.1.201 2.4.1.145]	gi|31981020|ref|NP_080519.2|//alpha-1,3-mannosyl-glycoprotein 4-beta-N-acetylglucosaminyltransferase C [Mus musculus]
15417	2711	74.5	871	3.58107	1.40788e-171	Up	1.08219e-172	Hoxb9	GO:0031981//nuclear lumen	GO:0003677//DNA binding;GO:0001071//nucleic acid binding transcription factor activity	GO:0048732//gland development;GO:0016055//Wnt signaling pathway;GO:0003002//regionalization;GO:0006935//chemotaxis;GO:0001501//skeletal system development;GO:0006366//transcription from RNA polymerase II promoter	K09294//homeobox protein HoxA/B/C/D9	gi|113680760|ref|NP_032296.2|//homeobox protein Hox-B9 [Mus musculus]
226654	551	1183	2884	1.31933	6.83029e-169	Up	5.31336e-170	Tstd1	NA	GO:0003824//catalytic activity	NA	K06089//junctional adhesion molecule 1;K01011//thiosulfate/3-mercaptopyruvate sulfurtransferase [EC:2.8.1.1 2.8.1.2]	gi|148707134|gb|EDL39081.1|//mCG8648, isoform CRA_b, partial [Mus musculus]
50770	7519	925	2476	1.4542	4.04175e-168	Up	3.1628e-169	Atp11a	GO:0005768//endosome;GO:0031224//intrinsic component of membrane	GO:0046872//metal ion binding;GO:0003824//catalytic activity;GO:0008324//cation transmembrane transporter activity;GO:0005548//phospholipid transporter activity;GO:0032550//purine ribonucleoside binding	GO:0006869//lipid transport;GO:0006811//ion transport	K01530//phospholipid-translocating ATPase [EC:3.6.3.1]	gi|652698139|ref|NP_001280596.1|//probable phospholipid-transporting ATPase IH isoform 2 [Mus musculus]
11980	8131	2223	4357	1.00454	5.25754e-165	Up	4.18106e-166	Atp8a1	GO:0043231//intracellular membrane-bounded organelle;GO:0031224//intrinsic component of membrane;GO:0030667//secretory granule membrane;GO:0031982//vesicle	GO:0046872//metal ion binding;GO:0003824//catalytic activity;GO:0008324//cation transmembrane transporter activity;GO:0005548//phospholipid transporter activity;GO:0032550//purine ribonucleoside binding	GO:0044763//single-organism cellular process;GO:0006869//lipid transport;GO:0015914//phospholipid transport;GO:0006811//ion transport	K14802//phospholipid-transporting ATPase [EC:3.6.3.1]	gi|7106257|ref|NP_033857.1|//phospholipid-transporting ATPase IA isoform b [Mus musculus];gi|60360628|dbj|BAD90541.1|//mKIAA4233 protein [Mus musculus];gi|547234934|ref|NP_001271274.1|//phospholipid-transporting ATPase IA isoform c [Mus musculus]
17921	7196	3171	1330	-1.2198	1.41517e-160	Down	1.1385e-161	Myo7a	GO:0044459//plasma membrane part;GO:0015629//actin cytoskeleton;GO:0005764//lysosome;GO:0048770//pigment granule;GO:0005902//microvillus;GO:0016461//unconventional myosin complex;GO:0031513//null	GO:0003779//actin binding;GO:0003774//motor activity;GO:0042802//identical protein binding;GO:0042623//ATPase activity, coupled;GO:0032550//purine ribonucleoside binding	GO:0001754//eye photoreceptor cell differentiation;GO:0006928//movement of cell or subcellular component;GO:0007033//vacuole organization;GO:0050953//sensory perception of light stimulus;GO:0002093//auditory receptor cell morphogenesis;GO:0033059//cellular pigmentation;GO:0015031//protein transport;GO:0006909//phagocytosis;GO:0050954//sensory perception of mechanical stimulus	K10359//myosin VII	gi|115511010|ref|NP_032689.2|//unconventional myosin-VIIa isoform 2 [Mus musculus] ;gi|367460064|ref|NP_001243010.1|//unconventional myosin-VIIa isoform 1 [Mus musculus];gi|367460066|ref|NP_001243011.1|//unconventional myosin-VIIa isoform 3 [Mus musculus]
68732	5159	4217	2055	-1.00337	8.77469e-156	Down	7.23163e-157	Lrrc16a	NA	NA	NA	K20493//leucine-rich repeat-containing protein 16	gi|154146185|ref|NP_081101.3|//leucine-rich repeat-containing protein 16A isoform 1 [Mus musculus];gi|902763382|ref|NP_001298051.1|//leucine-rich repeat-containing protein 16A isoform 2 [Mus musculus]
100042295	874	1306.9	2982.85	1.22425	1.49809e-155	Up	1.23811e-156	Gm3776	GO:0031965//nuclear membrane;GO:0044444//cytoplasmic part	GO:0016765//transferase activity, transferring alkyl or aryl (other than methyl) groups;GO:0072341//modified amino acid binding	GO:0006805//xenobiotic metabolic process;GO:0044767//single-organism developmental process	K00799//glutathione S-transferase [EC:2.5.1.18]	gi|38173961|gb|AAH61134.1|//Glutathione S-transferase, alpha 1 (Ya) [Mus musculus]
66183	1753	34	690	4.3767	3.13146e-154	Up	2.60974e-155	Sptssb	GO:0031224//intrinsic component of membrane;GO:0031211//endoplasmic reticulum palmitoyltransferase complex	GO:0016454//C-palmitoyltransferase activity	GO:0006643//membrane lipid metabolic process	NA	gi|148683544|gb|EDL15491.1|//RIKEN cDNA 1110032A04, isoform CRA_a, partial [Mus musculus]
12614	11050	225	1152	2.38985	7.27395e-153	Up	6.09569e-154	Celsr1	NA	NA	NA	K04600//cadherin EGF LAG seven-pass G-type receptor 1	NA
56312	639	559	1774	1.6998	2.83098e-151	Up	2.39205e-152	Nupr1	GO:0043231//intracellular membrane-bounded organelle	GO:0005488//binding	GO:0008630//intrinsic apoptotic signaling pathway in response to DNA damage;GO:0042221//response to chemical;GO:0065003//macromolecular complex assembly;GO:0043543//protein acylation;GO:0008406//gonad development;GO:0051726//regulation of cell cycle;GO:0040007//growth;GO:0007519//skeletal muscle tissue development;GO:2000026//regulation of multicellular organismal development;GO:0008285//negative…	K15626//nuclear protein, 1	gi|9790145|ref|NP_062712.1|//nuclear protein 1 [Mus musculus]
228993	2197	179	1042	2.57503	1.4417e-150	Up	1.22483e-151	Slc17a9	GO:0031224//intrinsic component of membrane	NA	GO:0044763//single-organism cellular process;GO:0016192//vesicle-mediated transport	K12303//MFS transporter, ACS family, solute carrier family 17 (sodium-dependent inorganic phosphate cotransporter), member 9	gi|125347351|ref|NP_898984.3|//solute carrier family 17 member 9 [Mus musculus]
74464	5397	3784	1790	-1.04624	8.46922e-150	Down	7.2344e-151	Zswim5	NA	NA	NA	NA	gi|28972770|dbj|BAC65801.1|//mKIAA1511 protein [Mus musculus]
77809	1756	1796	3637	1.05167	1.20139e-148	Up	1.03178e-149	Lrrc42	NA	NA	NA	NA	gi|33859742|ref|NP_084261.1|//leucine-rich repeat-containing protein 42 [Mus musculus]
50817	3288	3777	1800	-1.03553	4.78799e-147	Down	4.16184e-148	Capn15	GO:0044464//cell part	GO:0070011//peptidase activity, acting on L-amino acid peptides;GO:0046914//transition metal ion binding	GO:0019538//protein metabolic process	K08582//calpain-15 [EC:3.4.22.-]	gi|7657601|ref|NP_056645.1|//calpain-15 [Mus musculus]
102866	3132	746	2054	1.4949	1.71781e-145	Up	1.5011e-146	Pls3	NA	NA	NA	K17336//plastin-3	NA
243277	5163	3794	1824	-1.0229	8.88601e-145	Down	7.78557e-146	Adgrd1	GO:0031224//intrinsic component of membrane	GO:0004888//transmembrane signaling receptor activity	GO:0007186//G-protein coupled receptor signaling pathway	K08465//G protein-coupled receptor 133	gi|124486787|ref|NP_001074811.1|//adhesion G-protein coupled receptor D1 precursor [Mus musculus]
14863	1121	1964.41	3839.44	1.00051	1.33511e-144	Up	1.17131e-145	Gstm2	GO:0016020//membrane;GO:0005783//endoplasmic reticulum	GO:0016765//transferase activity, transferring alkyl or aryl (other than methyl) groups;GO:0042802//identical protein binding;GO:0072341//modified amino acid binding;GO:0046983//protein dimerization activity	GO:0006790//sulfur compound metabolic process;GO:0014808//release of sequestered calcium ion into cytosol by sarcoplasmic reticulum;GO:0033554//cellular response to stress;GO:0006807//nitrogen compound metabolic process;GO:0031000//response to caffeine;GO:0006805//xenobiotic metabolic process;GO:0060314//regulation of ryanodine-sensitive calcium-release channel activity;GO:0044767//single-organis…	K00799//glutathione S-transferase [EC:2.5.1.18]	gi|148669988|gb|EDL01935.1|//mCG4061, partial [Mus musculus]
231293	2713	55	709	3.72199	6.83209e-144	Up	6.02549e-145	Cwh43	NA	NA	NA	NA	NA
54219	2209	359	1357	1.95208	6.24665e-140	Up	5.57416e-141	Cd320	GO:0043231//intracellular membrane-bounded organelle;GO:0031224//intrinsic component of membrane	GO:0019842//vitamin binding;GO:0005102//receptor binding	NA	K06734//CD320 antigen	gi|761631392|ref|NP_001292098.1|//CD320 antigen isoform 2 precursor [Mus musculus]
53608	4333	2171	790	-1.42472	7.34089e-140	Down	6.55908e-141	Map3k6	NA	NA	NA	K04425//mitogen-activated protein kinase kinase kinase 6 [EC:2.7.11.25]	NA
280662	2048	19	587	4.983	5.60523e-138	Up	5.04066e-139	Afm	GO:0044421//extracellular region part	GO:0019842//vitamin binding	GO:0044765//single-organism transport	K16144//alpha-fetoprotein	gi|125347464|ref|NP_660128.2|//afamin precursor [Mus musculus]
53945	3380	354	1332	1.94548	9.13616e-137	Up	8.24763e-138	Slc40a1	GO:0031224//intrinsic component of membrane;GO:0005770//late endosome;GO:0030136//clathrin-coated vesicle	GO:0022890//inorganic cation transmembrane transporter activity;GO:0005488//binding	GO:0006826//iron ion transport;GO:0006875//cellular metal ion homeostasis;GO:0048536//spleen development;GO:0009888//tissue development;GO:0012501//programmed cell death;GO:0048871//multicellular organismal homeostasis	K14685//solute carrier family 40 (iron-regulated transporter), member 1	gi|124248585|ref|NP_058613.2|//solute carrier family 40 member 1 [Mus musculus]
330440	1475	103	795	2.98202	6.22856e-134	Up	5.7452e-135	Gm766	NA	NA	NA	K01016//estrone sulfotransferase [EC:2.8.2.4];K01025//null	gi|223972623|ref|NP_001138862.1|//uncharacterized protein LOC330440 [Mus musculus]
237038	2563	3.38	596.43	7.4969	7.85342e-133	Up	7.31659e-134	Nox1	GO:0005768//endosome;GO:0031253//cell projection membrane;GO:0005887//integral component of plasma membrane	GO:0017048//Rho GTPase binding;GO:0043169//cation binding;GO:0050664//oxidoreductase activity, acting on NAD(P)H, oxygen as acceptor;GO:0015252//hydrogen ion channel activity	GO:0006801//superoxide metabolic process;GO:0001990//regulation of systemic arterial blood pressure by hormone;GO:0007154//cell communication;GO:0006091//generation of precursor metabolites and energy;GO:0043062//extracellular structure organization;GO:0009628//response to abiotic stimulus;GO:0044710//single-organism metabolic process;GO:0001819//positive regulation of cytokine production;GO:0010…	K08008//NADPH oxidase	gi|284018105|sp|Q8CIZ9.2|NOX1_MOUSE//RecName: Full=NADPH oxidase 1; Short=NOX-1
436523	824	0	906.49	10.8579	4.01761e-132	Up	3.75691e-133	Gm5771	GO:0044421//extracellular region part	GO:0004175//endopeptidase activity;GO:0046872//metal ion binding	GO:0032963//collagen metabolic process;GO:0016477//cell migration;GO:0016485//protein processing;GO:0031667//response to nutrient levels;GO:0014074//response to purine-containing compound	K01312//trypsin [EC:3.4.21.4]	gi|84781768|ref|NP_001034086.1|//trypsinogen 12 precursor [Mus musculus]
77996	2327	326	1256	1.9796	5.2572e-132	Up	4.92821e-133	Cutal	NA	NA	NA	K03926//periplasmic divalent cation tolerance protein	gi|148676684|gb|EDL08631.1|//RIKEN cDNA D730039F16, isoform CRA_a, partial [Mus musculus]
27219	2481	1610	3246	1.04531	1.66959e-131	Up	1.56705e-132	Sgk2	NA	NA	NA	K13303//serum/glucocorticoid-regulated kinase 2 [EC:2.7.11.1]	NA
170942	796	1680	3339	1.02467	6.39619e-131	Up	6.0329e-132	Erdr1	NA	NA	GO:0016477//cell migration;GO:0019827//stem cell population maintenance;GO:0008283//cell proliferation	NA	gi|28193093|emb|CAD62281.1|//erythroid differentiation regulator [Mus musculus]
111002	1043	480.06	1519	1.69555	2.91599e-129	Up	2.77396e-130	Marcksl1-ps4	GO:0016020//membrane;GO:0044424//intracellular part	GO:0005515//protein binding	GO:0006810//transport;GO:0008283//cell proliferation	K13536//MARCKS-related protein	gi|507694744|ref|XP_004643003.1|//PREDICTED: MARCKS-related protein [Octodon degus]
212712	5299	1012.28	2334.87	1.23944	2.10789e-124	Up	2.05395e-125	Satb2	GO:0034399//nuclear periphery;GO:0043234//protein complex;GO:0000785//chromatin	GO:0003677//DNA binding;GO:0001071//nucleic acid binding transcription factor activity	GO:0016477//cell migration;GO:0001649//osteoblast differentiation;GO:0010033//response to organic substance;GO:0048562//embryonic organ morphogenesis;GO:0001501//skeletal system development;GO:0016568//null;GO:0006366//transcription from RNA polymerase II promoter	K19774//homeobox domain-containing protein	gi|62088332|dbj|BAD92613.1|//SATB family member 2 variant [Homo sapiens]
381122	2614	1461	433	-1.72081	4.62549e-124	Down	4.52316e-125	Capn13	GO:0044464//cell part	GO:0070011//peptidase activity, acting on L-amino acid peptides;GO:0046872//metal ion binding	GO:0019538//protein metabolic process	K08581//calpain-13 [EC:3.4.22.-]	gi|85701961|ref|NP_001028616.1|//calpain-13 [Mus musculus]
665574	3833	2472	1056	-1.19336	3.11313e-121	Down	3.11263e-122	Gm7694	NA	NA	NA	K16513//carboxyl-terminal PDZ ligand of neuronal nitric oxide synthase protein	gi|755495856|ref|XP_011237156.1|//PREDICTED: uncharacterized protein C1orf226 homolog isoform X1 [Mus musculus]
407243	1700	884	2115.72	1.29274	1.97855e-120	Up	1.99196e-121	Tmem189	GO:0043231//intracellular membrane-bounded organelle;GO:0031224//intrinsic component of membrane	GO:0016879//ligase activity, forming carbon-nitrogen bonds	NA	K10704//ubiquitin-conjugating enzyme E2 variant	gi|21704060|ref|NP_663513.1|//transmembrane protein 189 [Mus musculus]
327958	6682	318	1181	1.92662	7.21259e-120	Up	7.28647e-121	Pitpnm3	GO:0031224//intrinsic component of membrane;GO:0044464//cell part	GO:0046872//metal ion binding;GO:0005102//receptor binding;GO:0005548//phospholipid transporter activity	GO:0006650//glycerophospholipid metabolic process;GO:0051234//establishment of localization	K13619//phospholipase DDHD1 [EC:3.1.1.-];K16545//phospholipase DDHD2 [EC:3.1.1.-];K00469//inositol oxygenase [EC:1.13.99.1]	gi|67972419|ref|NP_001020098.1|//membrane-associated phosphatidylinositol transfer protein 3 isoform 1 [Mus musculus];gi|126032319|ref|NP_001075110.1|//membrane-associated phosphatidylinositol transfer protein 3 isoform 2 [Mus musculus]
624681	1620	2887.54	1344.8	-1.06874	1.27003e-118	Down	1.29184e-119	Btnl6	GO:0031224//intrinsic component of membrane	NA	GO:0002682//regulation of immune system process;GO:0032609//interferon-gamma production	K06712//butyrophilin	gi|160420143|ref|NP_109672.1|//butyrophilin-like 6 precursor [Mus musculus]
14344	2969	44	577.36	3.74761	5.57554e-118	Up	5.71643e-119	Fut2	GO:0031224//intrinsic component of membrane;GO:0000139//Golgi membrane	GO:0031127//alpha-(1,2)-fucosyltransferase activity	GO:0006464//cellular protein modification process;GO:0070085//glycosylation	K00718//galactoside 2-L-fucosyltransferase 1/2 [EC:2.4.1.69]	gi|31542827|ref|NP_061364.2|//galactoside 2-alpha-L-fucosyltransferase 2 [Mus musculus]
436522	890	0	778.04	10.6374	1.2437e-117	Up	1.27944e-118	Try10	GO:0044421//extracellular region part	GO:0004175//endopeptidase activity;GO:0046872//metal ion binding	GO:0032963//collagen metabolic process;GO:0031667//response to nutrient levels;GO:0019538//protein metabolic process;GO:0014074//response to purine-containing compound	K01312//trypsin [EC:3.4.21.4]	gi|84781771|ref|NP_001034085.1|//trypsin 10 precursor [Mus musculus]
15277	5524	1099	2386	1.15211	2.40484e-113	Up	2.56846e-114	Hk2	NA	NA	NA	K00844//hexokinase [EC:2.7.1.1]	gi|7305143|ref|NP_038848.1|//hexokinase-2 [Mus musculus]
15395	2277	0	720	10.5256	7.14776e-111	Up	7.75801e-112	Hoxa10	GO:0043231//intracellular membrane-bounded organelle;GO:0043234//protein complex	GO:0003677//DNA binding;GO:0001071//nucleic acid binding transcription factor activity	GO:0048232//male gamete generation;GO:0003002//regionalization;GO:0006351//transcription, DNA-templated;GO:0035108//limb morphogenesis;GO:0048731//system development	K17443//homrobox protein Hox-A10	gi|182764439|ref|NP_032289.2|//homeobox protein Hox-A10 isoform a [Mus musculus];gi|524972157|ref|XP_005085933.1|//PREDICTED: homeobox protein Hox-A10 isoform X2 [Mesocricetus auratus]
57257	3061	182	872	2.2941	1.36888e-110	Up	1.48892e-111	Vav3	GO:0016020//membrane;GO:0044444//cytoplasmic part	GO:0008289//lipid binding;GO:0043169//cation binding;GO:0070851//growth factor receptor binding;GO:0030674//protein binding, bridging;GO:0008047//enzyme activator activity;GO:0005089//Rho guanyl-nucleotide exchange factor activity	GO:0030888//regulation of B cell proliferation;GO:0033554//cellular response to stress;GO:0042221//response to chemical;GO:0043551//regulation of phosphatidylinositol 3-kinase activity;GO:0016192//vesicle-mediated transport;GO:0007169//transmembrane receptor protein tyrosine kinase signaling pathway;GO:0043087//regulation of GTPase activity;GO:0007266//Rho protein signal transduction;GO:0007155//…	K05730//guanine nucleotide exchange factor VAV	gi|69724858|ref|NP_065251.2|//guanine nucleotide exchange factor VAV3 isoform 1 [Mus musculus];gi|22165386|ref|NP_666251.1|//guanine nucleotide exchange factor VAV3 isoform 2 [Mus musculus]
72844	1641	594	1597	1.46054	1.32304e-109	Up	1.45588e-110	Kctd17	NA	NA	NA	K15074//BTB/POZ domain-containing adapter for CUL3-mediated RhoA degradation protein;K01011//thiosulfate/3-mercaptopyruvate sulfurtransferase [EC:2.8.1.1 2.8.1.2]	gi|564360949|ref|XP_006242039.1|//PREDICTED: BTB/POZ domain-containing protein KCTD17 isoform X3 [Rattus norvegicus];gi|674083692|ref|XP_008849549.1|//PREDICTED: BTB/POZ domain-containing protein KCTD17 isoform X6 [Nannospalax galili]
20348	4956	363	1205	1.7647	1.1516e-108	Up	1.27521e-109	Sema3c	GO:0044421//extracellular region part	GO:0005102//receptor binding	GO:0014706//striated muscle tissue development;GO:0007399//nervous system development;GO:0048771//tissue remodeling;GO:0009952//anterior/posterior pattern specification;GO:0060445//branching involved in salivary gland morphogenesis;GO:0003208//cardiac ventricle morphogenesis;GO:0001667//ameboidal-type cell migration;GO:0048869//cellular developmental process;GO:0048646//anatomical structure forma…	K06840//semaphorin 3	gi|672048614|ref|XP_008760868.1|//PREDICTED: semaphorin-3C isoform X2 [Rattus norvegicus]
22238	1901	886.44	2040.3	1.2364	1.81075e-108	Up	2.0093e-109	Ugt2b5	GO:0043231//intracellular membrane-bounded organelle;GO:0031224//intrinsic component of membrane;GO:0019866//organelle inner membrane	GO:0008194//UDP-glycosyltransferase activity;GO:0005501//retinoid binding	GO:0033574//response to testosterone;GO:0018879//biphenyl metabolic process;GO:0060416//response to growth hormone;GO:0002237//response to molecule of bacterial origin;GO:0051384//response to glucocorticoid;GO:0019585//glucuronate metabolic process;GO:0045471//response to ethanol	K00699//glucuronosyltransferase [EC:2.4.1.17]	gi|74201996|dbj|BAE22997.1|//unnamed protein product [Mus musculus]
15405	3056	2	506	8.0167	7.11229e-108	Up	7.92504e-109	Hoxa9	GO:0043231//intracellular membrane-bounded organelle;GO:0043234//protein complex	GO:0003677//DNA binding;GO:0005515//protein binding;GO:0001071//nucleic acid binding transcription factor activity	GO:0001775//cell activation;GO:0048732//gland development;GO:0030099//myeloid cell differentiation;GO:0003002//regionalization;GO:0006351//transcription, DNA-templated;GO:0030326//embryonic limb morphogenesis;GO:0001501//skeletal system development	K09294//homeobox protein HoxA/B/C/D9	gi|667258187|ref|XP_008566470.1|//PREDICTED: homeobox protein Hox-A9 [Galeopterus variegatus];gi|469832273|ref|NP_001264167.1|//homeobox protein Hox-A9 isoform 2 [Mus musculus]
382051	3514	2347.99	1038.68	-1.14296	1.19376e-107	Down	1.33156e-108	Pdp2	GO:0005759//mitochondrial matrix	GO:0043169//cation binding;GO:0004722//protein serine/threonine phosphatase activity	GO:0044699//single-organism process;GO:0006470//protein dephosphorylation	K01102//pyruvate dehydrogenase phosphatase [EC:3.1.3.43]	gi|60360396|dbj|BAD90442.1|//mKIAA1348 protein [Mus musculus]
12409	1021	48	545	3.53886	6.86114e-107	Up	7.71657e-108	Cbr2	GO:0042995//cell projection;GO:0044429//mitochondrial part	GO:0016651//oxidoreductase activity, acting on NAD(P)H;GO:0016616//oxidoreductase activity, acting on the CH-OH group of donors, NAD or NADP as acceptor;GO:0005515//protein binding;GO:0036094//small molecule binding	GO:0046496//nicotinamide nucleotide metabolic process;GO:0051260//protein homooligomerization;GO:0019321//pentose metabolic process;GO:0055114//oxidation-reduction process;GO:0019318//hexose metabolic process	K00081//carbonyl reductase 2 [EC:1.1.1.184]	gi|6671688|ref|NP_031647.1|//carbonyl reductase [NADPH] 2 [Mus musculus]
217721	3435	937	219	-2.06341	7.7739e-102	Down	8.9408e-103	Mfsd7c	GO:0031224//intrinsic component of membrane	GO:0046906//tetrapyrrole binding;GO:0051184//cofactor transporter activity	GO:0044763//single-organism cellular process;GO:0051181//cofactor transport	K08220//MFS transporter, FLVCR family, feline leukemia virus subgroup C receptor-related protein	gi|21703892|ref|NP_663422.1|//feline leukemia virus subgroup C receptor-related protein 2 [Mus musculus]
109857	1178	189.23	841.87	2.18717	7.91984e-101	Up	9.19104e-102	Cbr3	GO:0031981//nuclear lumen;GO:0044444//cytoplasmic part	GO:0016616//oxidoreductase activity, acting on the CH-OH group of donors, NAD or NADP as acceptor;GO:0043168//anion binding	GO:0042374//phylloquinone metabolic process	K00084//carbonyl reductase 3 [EC:1.1.1.184]	gi|27413160|ref|NP_766635.1|//carbonyl reductase [NADPH] 3 [Mus musculus]
319562	3406	137.89	726.17	2.4305	9.66158e-99	Up	1.14022e-99	9630028B13Rik	NA	NA	NA	K14697//solute carrier family 30 (zinc transporter), member 10	NA
22135	2265	790.53	1831.68	1.24599	1.10447e-98	Up	1.30473e-99	Tgoln2	NA	NA	NA	K04490//transcription factor 7-like 1	NA
140474	11277	130.65	682.63	2.41911	2.09481e-92	Up	2.61023e-93	Muc4	GO:0044424//intracellular part;GO:0044459//plasma membrane part;GO:0005576//extracellular region	GO:0005515//protein binding	GO:0050794//regulation of cellular process;GO:0007155//cell adhesion;GO:0048519//negative regulation of biological process;GO:0048583//regulation of response to stimulus	K10955//intestinal mucin-2;K17307//fibulin 1/2;K06825//fibrillin 1	gi|167736365|ref|NP_536705.3|//mucin-4 precursor [Mus musculus]
29858	1245	658	1583	1.30021	3.01907e-91	Up	3.81424e-92	Pmm1	GO:0044424//intracellular part;GO:0044297//cell body	GO:0043169//cation binding;GO:0016868//intramolecular transferase activity, phosphotransferases	GO:0006013//mannose metabolic process	K17497//phosphomannomutase [EC:5.4.2.8]	gi|530677960|ref|NP_001268969.1|//phosphomannomutase 1 isoform 2 [Mus musculus];gi|530677962|ref|NP_001268970.1|//phosphomannomutase 1 isoform 3 [Mus musculus];gi|913498908|ref|XP_005354532.2|//PREDICTED: phosphomannomutase 1 [Microtus ochrogaster]
381126	4783	2005	892	-1.13478	4.45534e-91	Down	5.64425e-92	Garem	NA	GO:0005515//protein binding	GO:0038127//ERBB signaling pathway;GO:0008283//cell proliferation;GO:0043410//positive regulation of MAPK cascade;GO:0070849//response to epidermal growth factor	K03006//DNA-directed RNA polymerase II subunit RPB1 [EC:2.7.7.6]	gi|134288888|ref|NP_001028617.2|//GRB2-associated and regulator of MAPK protein [Mus musculus]
12425	2929	32	437.62	3.80725	1.00722e-90	Up	1.28298e-91	Cckar	GO:0031224//intrinsic component of membrane;GO:0033267//axon part;GO:0000323//lytic vacuole	GO:0008188//neuropeptide receptor activity	GO:0016477//cell migration;GO:0007589//body fluid secretion;GO:0006950//response to stress;GO:0002021//response to dietary excess;GO:0007166//cell surface receptor signaling pathway;GO:0002237//response to molecule of bacterial origin;GO:0009628//response to abiotic stimulus;GO:0007420//brain development;GO:0051480//regulation of cytosolic calcium ion concentration;GO:0090273//regulation of somat…	K04194//cholecystokinin A receptor	gi|672076328|ref|XP_008768410.1|//PREDICTED: cholecystokinin receptor type A isoform X1 [Rattus norvegicus]
193022	617	14	382	4.80378	2.82037e-89	Up	3.62515e-90	Gm53	NA	NA	NA	NA	NA
11979	4711	1636	661	-1.27374	2.95558e-89	Down	3.80236e-90	Atp7b	NA	NA	NA	K17686//Cu+-exporting ATPase [EC:3.6.3.54]	NA
628813	1229	1430	536	-1.382	1.7999e-88	Down	2.32597e-89	Gm11437	NA	NA	NA	NA	gi|267844898|ref|NP_001033021.2|//uncharacterized protein C17orf78 homolog [Mus musculus]
330450	3397	2277.79	1097.5	-1.0197	5.24619e-87	Down	6.84019e-88	Far2	GO:0031224//intrinsic component of membrane;GO:0044439//peroxisomal part;GO:0031090//organelle membrane	GO:0016620//oxidoreductase activity, acting on the aldehyde or oxo group of donors, NAD or NADP as acceptor;GO:0036094//small molecule binding	GO:0006633//fatty acid biosynthetic process;GO:0035337//fatty-acyl-CoA metabolic process	K13356//alcohol-forming fatty acyl-CoA reductase [EC:1.2.1.84]	gi|30520289|ref|NP_848912.1|//fatty acyl-CoA reductase 2 [Mus musculus]
57263	718	0	519	10.0533	3.55861e-86	Up	4.66454e-87	Retnlb	NA	NA	NA	K13438//resistin	gi|225543345|ref|NP_076370.3|//resistin-like beta precursor [Mus musculus]
252903	2892	742.72	1675.04	1.20702	5.1631e-86	Up	6.77362e-87	Ap1s3	GO:0043231//intracellular membrane-bounded organelle;GO:0012505//endomembrane system;GO:0043234//protein complex;GO:0031982//vesicle	GO:0022892//substrate-specific transporter activity	GO:0015031//protein transport;GO:0016192//vesicle-mediated transport	K12395//AP-1 complex subunit sigma-3	gi|803217203|ref|XP_011968957.1|//PREDICTED: AP-1 complex subunit sigma-3 isoform X2 [Ovis aries musimon]
13653	3072	1843	816	-1.1417	1.23223e-84	Down	1.64366e-85	Egr1	GO:0043231//intracellular membrane-bounded organelle	GO:0000982//transcription factor activity, RNA polymerase II core promoter proximal region sequence-specific binding;GO:0043566//structure-specific DNA binding;GO:0046872//metal ion binding;GO:0000977//RNA polymerase II regulatory region sequence-specific DNA binding;GO:0019899//enzyme binding	GO:0071417//cellular response to organonitrogen compound;GO:0030098//lymphocyte differentiation;GO:0016925//protein sumoylation;GO:0009746//response to hexose;GO:0030178//negative regulation of Wnt signaling pathway;GO:0043434//response to peptide hormone;GO:0007178//transmembrane receptor protein serine/threonine kinase signaling pathway;GO:0006366//transcription from RNA polymerase II promoter;…	K09203//early growth response protein 1	gi|1325982|gb|AAB00468.1|//zinc finger protein [Mus musculus]
74229	4438	235	843	1.87658	5.15159e-83	Up	6.97289e-84	Paqr8	GO:0031224//intrinsic component of membrane	GO:0008289//lipid binding	GO:0007292//female gamete generation;GO:0048869//cellular developmental process	K07297//adiponectin receptor	gi|40254346|ref|NP_083105.3|//membrane progestin receptor beta [Mus musculus]
93721	1792	192	751	2.00142	1.3424e-80	Up	1.85423e-81	Cpn1	GO:0044421//extracellular region part	GO:0046914//transition metal ion binding;GO:0008235//metalloexopeptidase activity	GO:0031960//response to corticosteroid;GO:0019538//protein metabolic process	K01292//carboxypeptidase N catalytic subunit [EC:3.4.17.3]	gi|13507644|ref|NP_109628.1|//carboxypeptidase N catalytic chain precursor [Mus musculus]
11865	2733	1887	870	-1.0833	1.0802e-79	Down	1.50955e-80	Arntl	GO:0043234//protein complex;GO:0044451//nucleoplasm part	GO:0060089//molecular transducer activity;GO:0001076//transcription factor activity, RNA polymerase II transcription factor binding;GO:0031072//heat shock protein binding;GO:0005102//receptor binding;GO:0046983//protein dimerization activity;GO:0003676//nucleic acid binding;GO:0000982//transcription factor activity, RNA polymerase II core promoter proximal region sequence-specific binding;GO:0008…	GO:0007623//circadian rhythm;GO:0007154//cell communication;GO:0006366//transcription from RNA polymerase II promoter;GO:0009894//regulation of catabolic process	K02296//aryl hydrocarbon receptor nuclear translocator-like protein 1	gi|537206173|gb|ERE79929.1|//aryl hydrocarbon receptor nuclear translocator-like protein 1 [Cricetulus griseus];gi|340007432|ref|NP_001229977.1|//aryl hydrocarbon receptor nuclear translocator-like protein 1 isoform 2 [Mus musculus]
15397	1839	0	457.92	9.87266	3.43139e-78	Up	4.85078e-79	Hoxa11os	NA	NA	NA	K09296//homeobox protein HoxA/C/D11	NA
72267	3878	58.63	446.87	2.96385	1.96998e-75	Up	2.86228e-76	Lrrc8e	NA	NA	NA	K16175//protein scribble;K19613//leucine-rich repeat protein SHOC2	gi|251823957|ref|NP_082451.2|//volume-regulated anion channel subunit LRRC8E [Mus musculus]
241275	1661	436.06	1138.56	1.41832	3.33839e-75	Up	4.88909e-76	Noxa1	GO:0005887//integral component of plasma membrane	GO:0017048//Rho GTPase binding;GO:0019904//protein domain specific binding;GO:0008047//enzyme activator activity	GO:0019222//regulation of metabolic process;GO:0042743//hydrogen peroxide metabolic process;GO:0044093//positive regulation of molecular function	K08010//neutrophil cytosolic factor 2	gi|254692900|ref|NP_757341.3|//NADPH oxidase activator 1 isoform 1 [Mus musculus];gi|148676256|gb|EDL08203.1|//NADPH oxidase activator 1, isoform CRA_b, partial [Mus musculus]
20753	807	120	580	2.30673	1.71907e-74	Up	2.53547e-75	Sprr1a	GO:0044424//intracellular part	GO:0005515//protein binding;GO:0005198//structural molecule activity	GO:0006464//cellular protein modification process;GO:0030216//keratinocyte differentiation	K15601//lysine-specific demethylase 3 [EC:1.14.11.-]	gi|6678115|ref|NP_033290.1|//cornifin-A [Mus musculus]
320709	2781	1495	638	-1.19481	5.42384e-74	Down	8.01848e-75	Tmem117	GO:0031224//intrinsic component of membrane	NA	NA	NA	gi|30520273|ref|NP_848904.1|//transmembrane protein 117 [Mus musculus]
100504362	870	417.05	0	-9.67037	1.03994e-71	Down	1.57348e-72	Gm1987	GO:0009986//cell surface	GO:0005125//cytokine activity	GO:0001952//regulation of cell-matrix adhesion;GO:0043551//regulation of phosphatidylinositol 3-kinase activity;GO:0002690//positive regulation of leukocyte chemotaxis;GO:0043066//negative regulation of apoptotic process;GO:0034694//response to prostaglandin;GO:0031346//positive regulation of cell projection organization;GO:0033627//cell adhesion mediated by integrin;GO:0001767//establishment of …	K16062//C-C motif chemokine 21	gi|14547891|ref|NP_035254.1|//C-C motif chemokine 21a precursor [Mus musculus]
654822	1484	120.3	562.25	2.25829	1.8769e-70	Up	2.85721e-71	D330041H03Rik	NA	NA	NA	NA	gi|148690367|gb|EDL22314.1|//mCG1051026 [Mus musculus]
77619	724	522	1241	1.28309	2.1845e-70	Up	3.32799e-71	Prelid2	GO:0043231//intracellular membrane-bounded organelle	NA	NA	NA	gi|113931158|ref|NP_084218.1|//PRELI domain-containing protein 2 [Mus musculus]
240514	4399	858.8	1727.42	1.04194	3.04132e-70	Up	4.64387e-71	Ccdc85b	GO:0043231//intracellular membrane-bounded organelle;GO:0043229//intracellular organelle;GO:0005815//microtubule organizing center	GO:0005488//binding	GO:0044763//single-organism cellular process;GO:0006351//transcription, DNA-templated;GO:0016049//cell growth	K16758//coiled-coil domain-containing protein 85B	gi|149062067|gb|EDM12490.1|//similar to Delta-interacting protein A (Hepatitis delta antigen interacting protein A) (predicted) [Rattus norvegicus];gi|942050138|ref|XP_005911948.2|//PREDICTED: LOW QUALITY PROTEIN: coiled-coil domain-containing protein 85B [Bos mutus]
18030	2019	1256	502	-1.28937	3.96889e-70	Down	6.06937e-71	Nfil3	NA	NA	NA	K09059//nuclear factor, interleukin 3 regulated	NA
14282	3783	782	224	-1.76996	1.15641e-69	Down	1.78045e-70	Fosb	NA	GO:0003677//DNA binding;GO:0005515//protein binding	GO:0032502//developmental process;GO:0051592//response to calcium ion;GO:0006366//transcription from RNA polymerase II promoter	K09029//protein FosB	gi|947205153|ref|XP_014438515.1|//PREDICTED: protein fosB [Tupaia chinensis]
751865	1079	38.8	373.03	3.29887	1.45548e-69	Up	2.24427e-70	Sap25	GO:0043231//intracellular membrane-bounded organelle	NA	GO:0006351//transcription, DNA-templated	K19193//histone deacetylase complex subunit SAP25	gi|274326266|ref|NP_001075431.2|//histone deacetylase complex subunit SAP25 [Mus musculus]
208760	1088	5	287	5.87669	1.63853e-69	Up	2.52842e-70	Aqp12	GO:0031224//intrinsic component of membrane;GO:0044424//intracellular part	NA	GO:0051234//establishment of localization	K09871//aquaporin-12	gi|227497729|ref|NP_001153130.1|//aquaporin-12 isoform 2 precursor [Mus musculus];gi|29243944|ref|NP_808255.1|//aquaporin-12 isoform 1 precursor [Mus musculus]
68891	2733	30	346.62	3.56403	7.73824e-69	Up	1.20393e-69	Cd177	GO:0031224//intrinsic component of membrane	NA	NA	K06552//CD177 antigen	gi|34328436|ref|NP_081138.2|//CD177 antigen precursor [Mus musculus]
67931	1424	2	285	7.18853	1.25488e-65	Up	2.01183e-66	Serpini2	NA	GO:0004866//endopeptidase inhibitor activity	GO:0007155//cell adhesion;GO:0051346//negative regulation of hydrolase activity	K13963//serpin B;K13966//serpin B11/12	gi|114158681|ref|NP_080736.2|//serpin I2 precursor [Mus musculus]
20724	2565	62	408	2.75194	4.17336e-64	Up	6.8162e-65	Serpinb5	NA	NA	NA	K10139//serpin B5	gi|6678103|ref|NP_033283.1|//serpin B5 [Mus musculus]
226040	2462	1668.47	811.76	-1.00569	1.11406e-62	Down	1.85433e-63	Tmem252	GO:0031224//intrinsic component of membrane	NA	NA	NA	gi|34147189|ref|NP_898983.1|//transmembrane protein 252 [Mus musculus]
15416	2645	157	592	1.94854	1.16014e-61	Up	1.95919e-62	Hoxb8	GO:0043231//intracellular membrane-bounded organelle	GO:0044212//transcription regulatory region DNA binding;GO:0001071//nucleic acid binding transcription factor activity	GO:0007626//locomotory behavior;GO:0007600//sensory perception;GO:0030099//myeloid cell differentiation;GO:0048562//embryonic organ morphogenesis;GO:0021510//spinal cord development;GO:0003002//regionalization;GO:0006351//transcription, DNA-templated;GO:0001501//skeletal system development	K09308//homeobox protein HoxB/C/D8	gi|21362265|ref|NP_034591.1|//homeobox protein Hox-B8 [Mus musculus]
70031	1064	64	401.02	2.68124	2.33531e-61	Up	3.94914e-62	Cmtm8	GO:0043231//intracellular membrane-bounded organelle;GO:0031224//intrinsic component of membrane;GO:0044421//extracellular region part	GO:0005102//receptor binding	GO:0042221//response to chemical	K05164//interleukin 17 receptor A	gi|21312514|ref|NP_081570.1|//CKLF-like MARVEL transmembrane domain-containing protein 8 [Mus musculus]
14420	3826	421	1024	1.31603	1.33505e-60	Up	2.27771e-61	Galc	GO:0000323//lytic vacuole	GO:0004553//hydrolase activity, hydrolyzing O-glycosyl compounds	GO:0006681//galactosylceramide metabolic process	K01202//galactosylceramidase [EC:3.2.1.46]	gi|93102411|ref|NP_032105.2|//galactocerebrosidase precursor [Mus musculus]
213742	16622	284.62	18.49	-3.91051	3.75559e-59	Down	6.52891e-60	Xist	NA	NA	NA	K12875//apoptotic chromatin condensation inducer in the nucleus;K09566//peptidyl-prolyl isomerase G (cyclophilin G) [EC:5.2.1.8]	NA
104158	1966	601.25	1277.94	1.12149	8.54852e-59	Up	1.48908e-59	Ces1d	GO:0044432//endoplasmic reticulum part	GO:0052689//carboxylic ester hydrolase activity;GO:0016298//lipase activity	GO:0006732//coenzyme metabolic process;GO:0042221//response to chemical;GO:0034377//plasma lipoprotein particle assembly;GO:0009062//fatty acid catabolic process;GO:0006639//acylglycerol metabolic process	K01044//carboxylesterase 1 [EC:3.1.1.1]	gi|148679149|gb|EDL11096.1|//mCG145172, partial [Mus musculus]
69187	953	2	251	7.00525	1.22405e-58	Up	2.13782e-59	Erp27	GO:0005783//endoplasmic reticulum	NA	NA	K20355//endoplasmic reticulum protein 27	gi|21746145|ref|NP_081259.1|//endoplasmic reticulum resident protein 27 precursor [Mus musculus]
218461	4375	564	1220	1.14682	3.4055e-58	Up	5.9754e-59	Pde8b	NA	NA	NA	K18437//high affinity cAMP-specific and IBMX-insensitive 3',5'-cyclic phosphodiesterase 8 [EC:3.1.4.53]	gi|282165812|ref|NP_001164140.1|//high affinity cAMP-specific and IBMX-insensitive 3',5'-cyclic phosphodiesterase 8B isoform 1 [Mus musculus];gi|282165808|ref|NP_758467.2|//high affinity cAMP-specific and IBMX-insensitive 3',5'-cyclic phosphodiesterase 8B isoform 2 [Mus musculus]
76509	1846	125.3	513.15	2.0677	7.75002e-58	Up	1.36791e-58	Plet1	GO:0009986//cell surface;GO:0044425//membrane part	NA	NA	K20358//golgin subfamily A member 2	gi|124286797|ref|NP_083915.2|//placenta-expressed transcript 1 protein precursor [Mus musculus]
24088	2874	141	543	1.97897	8.18977e-58	Up	1.44742e-58	Tlr2	GO:0031224//intrinsic component of membrane;GO:0044424//intracellular part;GO:0009986//cell surface;GO:0031982//vesicle;GO:0043235//receptor complex	GO:0038023//signaling receptor activity;GO:0071723//lipopeptide binding;GO:0005539//glycosaminoglycan binding;GO:0046983//protein dimerization activity	GO:0032494//response to peptidoglycan;GO:0050663//cytokine secretion;GO:0032481//positive regulation of type I interferon production;GO:0002220//innate immune response activating cell surface receptor signaling pathway;GO:0042345//regulation of NF-kappaB import into nucleus;GO:0042891//antibiotic transport;GO:0052166//positive regulation by symbiont of host innate immune response;GO:0042742//defe…	K10159//toll-like receptor 2	gi|568922750|ref|XP_006501523.1|//PREDICTED: toll-like receptor 2 isoform X1 [Mus musculus]
20210	531	19	272.4	3.87537	1.2016e-57	Up	2.12781e-58	Saa3	GO:0034358//plasma lipoprotein particle	NA	GO:0002526//acute inflammatory response	K17310//serum amyloid A protein	gi|6755396|ref|NP_035445.1|//serum amyloid A-3 protein precursor [Mus musculus]
68178	6781	604	1273	1.10932	1.41676e-57	Up	2.51046e-58	Cgnl1	GO:0015629//actin cytoskeleton;GO:0043296//apical junction complex	GO:0017111//nucleoside-triphosphatase activity	NA	K06102//cingulin	gi|56550079|ref|NP_080875.3|//cingulin-like protein 1 [Mus musculus]
329934	2528	805	277	-1.50539	4.1328e-57	Down	7.38054e-58	Foxo6	NA	NA	NA	K17847//forkhead box protein O6	gi|55777484|gb|AAH86628.1|//Foxo6 protein [Mus musculus]
545817	1512	47	343	2.90119	4.92099e-57	Up	8.79948e-58	Cyp2w1	NA	NA	NA	K07423//cytochrome P450 family 2 subfamily W polypeptide 1	gi|237681200|ref|NP_001153737.1|//cytochrome P450 2W1 precursor [Mus musculus]
12972	2558	192.54	631.01	1.74622	9.90176e-57	Up	1.77517e-57	Cryz	GO:0043231//intracellular membrane-bounded organelle;GO:0044444//cytoplasmic part	GO:0003729//mRNA binding;GO:0043168//anion binding;GO:0000166//nucleotide binding;GO:0046914//transition metal ion binding;GO:0016655//oxidoreductase activity, acting on NAD(P)H, quinone or similar compound as acceptor	GO:0006805//xenobiotic metabolic process;GO:0051260//protein homooligomerization;GO:0044710//single-organism metabolic process	K00344//NADPH2:quinone reductase [EC:1.6.5.5]	gi|148679941|gb|EDL11888.1|//crystallin, zeta, isoform CRA_b, partial [Mus musculus]
381269	2493	760	253	-1.55315	1.81913e-56	Down	3.27392e-57	Mreg	GO:0044459//plasma membrane part	NA	GO:0022405//hair cycle process;GO:0050931//pigment cell differentiation	NA	gi|53749212|ref|NP_001005423.1|//melanoregulin [Mus musculus]
237436	6016	1171.45	510.61	-1.16429	5.58198e-56	Down	1.01298e-56	Gas2l3	GO:0005856//cytoskeleton;GO:0015630//microtubule cytoskeleton	GO:0015631//tubulin binding	GO:0022402//cell cycle process;GO:0007010//cytoskeleton organization	K19827//microtuble-actin crosslinking factor 1;K10382//dystonin	gi|547234822|ref|NP_001271273.1|//GAS2-like protein 3 isoform 2 [Mus musculus] ;gi|120407058|ref|NP_001028503.2|//GAS2-like protein 3 isoform 1 [Mus musculus]
100038714	1464	39.12	319.02	3.06138	6.62619e-56	Up	1.20325e-56	Gm15401	NA	NA	NA	NA	gi|74203301|dbj|BAE20826.1|//unnamed protein product [Mus musculus]
73442	5755	1287	589	-1.09396	1.21191e-55	Down	2.2035e-56	Hspa12a	NA	GO:0032550//purine ribonucleoside binding	NA	K03283//heat shock 70kDa protein 1/8	gi|26006161|dbj|BAC41423.1|//mKIAA0417 protein [Mus musculus]
67216	2706	56	351	2.68168	6.951e-54	Up	1.28874e-54	Mboat2	GO:0031224//intrinsic component of membrane;GO:0043231//intracellular membrane-bounded organelle;GO:0031090//organelle membrane	GO:0016411//acylglycerol O-acyltransferase activity	GO:0046470//phosphatidylcholine metabolic process	K13517//lysophospholipid acyltransferase 1/2 [EC:2.3.1.51 2.3.1.-]	gi|148705038|gb|EDL36985.1|//membrane bound O-acyltransferase domain containing 2, isoform CRA_d, partial [Mus musculus]
108682	3596	451	1019	1.20967	4.88389e-53	Up	9.13961e-54	Gpt2	NA	NA	NA	K00814//alanine transaminase [EC:2.6.1.2]	NA
22239	3599	2	224	6.84107	5.79587e-53	Up	1.0853e-53	Ugt8a	GO:0031224//intrinsic component of membrane	GO:0035250//UDP-galactosyltransferase activity;GO:0035251//UDP-glucosyltransferase activity	GO:0007043//cell-cell junction assembly;GO:0010970//transport along microtubule;GO:0006681//galactosylceramide metabolic process;GO:0034613//cellular protein localization;GO:0031175//neuron projection development;GO:0006996//organelle organization;GO:0008366//axon ensheathment	K04628//ceramide galactosyltransferase [EC:2.4.1.47]	gi|31543926|ref|NP_035804.2|//2-hydroxyacylsphingosine 1-beta-galactosyltransferase precursor [Mus musculus]
15438	2100	25	265	3.4397	1.5837e-51	Up	3.01313e-52	Hoxd9	GO:0043231//intracellular membrane-bounded organelle	GO:0001071//nucleic acid binding transcription factor activity	GO:0014706//striated muscle tissue development;GO:0048732//gland development;GO:0048562//embryonic organ morphogenesis;GO:0003002//regionalization;GO:0030326//embryonic limb morphogenesis;GO:0006366//transcription from RNA polymerase II promoter;GO:0048666//neuron development;GO:0007626//locomotory behavior;GO:0001501//skeletal system development	K09294//homeobox protein HoxA/B/C/D9	gi|7305153|ref|NP_038583.1|//homeobox protein Hox-D9 [Mus musculus]
226564	1787	1283	617	-1.02247	8.15736e-50	Down	1.58595e-50	Fmo4	GO:0031224//intrinsic component of membrane;GO:0005789//endoplasmic reticulum membrane	GO:0016709//oxidoreductase activity, acting on paired donors, with incorporation or reduction of molecular oxygen, NAD(P)H as one donor, and incorporation of one atom of oxygen;GO:0000166//nucleotide binding	GO:0044237//cellular metabolic process;GO:0044710//single-organism metabolic process	K00485//dimethylaniline monooxygenase (N-oxide forming) [EC:1.14.13.8]	gi|568910710|ref|XP_006496836.1|//PREDICTED: dimethylaniline monooxygenase [N-oxide-forming] 4 isoform X2 [Mus musculus]
70729	2973	821	314	-1.35291	9.00163e-50	Down	1.75218e-50	Nos1ap	GO:0044424//intracellular part	GO:0019904//protein domain specific binding;GO:0019899//enzyme binding	GO:0001505//regulation of neurotransmitter levels;GO:0006809//nitric oxide biosynthetic process;GO:0032768//regulation of monooxygenase activity;GO:0006915//apoptotic process	K16513//carboxyl-terminal PDZ ligand of neuronal nitric oxide synthase protein	gi|158508485|ref|NP_001103455.1|//carboxyl-terminal PDZ ligand of neuronal nitric oxide synthase protein isoform 1 [Mus musculus]
627914	4538	0	257.86	9.04415	9.62772e-50	Up	1.87516e-50	Gm14430	NA	NA	NA	K09228//KRAB domain-containing zinc finger protein	gi|150246529|ref|NP_001092819.1|//KRAB box and zinc finger, C2H2 type domain containing [Mus musculus]
259302	8887	352.01	842.86	1.29339	7.9503e-49	Up	1.56316e-49	Srgap3	GO:0044444//cytoplasmic part	GO:0005488//binding;GO:0008047//enzyme activator activity	GO:0007264//small GTPase mediated signal transduction	K07526//SLIT-ROBO Rho GTPase activating protein	gi|154090967|ref|NP_536696.4|//SLIT-ROBO Rho GTPase-activating protein 3 [Mus musculus]
16334	476	0	251.47	9.00795	9.32147e-49	Up	1.83598e-49	Ins2	NA	NA	NA	K04526//insulin	NA
110417	2376	618.42	1222.08	1.01639	3.82582e-48	Up	7.61061e-49	Pigh	GO:0031981//nuclear lumen;GO:0031090//organelle membrane;GO:0043234//protein complex	GO:0008375//acetylglucosaminyltransferase activity	GO:0006506//GPI anchor biosynthetic process	K03858//phosphatidylinositol glycan, class H	gi|755542131|ref|XP_011242289.1|//PREDICTED: phosphatidylinositol N-acetylglucosaminyltransferase subunit H isoform X1 [Mus musculus]
24047	720	303	761	1.36229	8.79124e-48	Up	1.75593e-48	Ccl19	GO:0009986//cell surface	GO:0005125//cytokine activity;GO:0048020//CCR chemokine receptor binding	GO:0043551//regulation of phosphatidylinositol 3-kinase activity;GO:0002690//positive regulation of leukocyte chemotaxis;GO:0042345//regulation of NF-kappaB import into nucleus;GO:0043066//negative regulation of apoptotic process;GO:0002407//dendritic cell chemotaxis;GO:0034694//response to prostaglandin;GO:0007254//JNK cascade;GO:0000302//response to reactive oxygen species;GO:0043410//positive …	K05512//C-C motif chemokine 19	gi|755507561|ref|XP_006538477.2|//PREDICTED: C-C motif chemokine 19-like, partial [Mus musculus]
170442	1642	379	870	1.23253	8.42136e-47	Up	1.70542e-47	Bbox1	GO:0043231//intracellular membrane-bounded organelle;GO:0005856//cytoskeleton	GO:0016701//oxidoreductase activity, acting on single donors with incorporation of molecular oxygen;GO:0016706//oxidoreductase activity, acting on paired donors, with incorporation or reduction of molecular oxygen, 2-oxoglutarate as one donor, and incorporation of one atom each of oxygen into both donors;GO:0046914//transition metal ion binding	GO:0006578//amino-acid betaine biosynthetic process;GO:0044710//single-organism metabolic process	K00471//gamma-butyrobetaine dioxygenase [EC:1.14.11.1]	gi|18485502|ref|NP_569719.1|//gamma-butyrobetaine dioxygenase [Mus musculus]
14013	4429	593	1175	1.02027	1.26601e-46	Up	2.57112e-47	Mecom	GO:0016604//nuclear body	GO:0042802//identical protein binding;GO:0046914//transition metal ion binding;GO:0003676//nucleic acid binding;GO:0001071//nucleic acid binding transcription factor activity	GO:0001655//urogenital system development;GO:0007507//heart development;GO:0007420//brain development;GO:0030326//embryonic limb morphogenesis;GO:0048869//cellular developmental process;GO:0007254//JNK cascade;GO:0006366//transcription from RNA polymerase II promoter;GO:0008283//cell proliferation;GO:0006952//defense response;GO:0012501//programmed cell death;GO:0001776//leukocyte homeostasis;GO:…	K04462//ecotropic virus integration site 1 protein	gi|568920750|ref|XP_006535450.1|//PREDICTED: MDS1 and EVI1 complex locus protein EVI1 isoform X3 [Mus musculus];gi|26329195|dbj|BAC28336.1|//unnamed protein product [Mus musculus]
19668	2456	1	209	7.74107	1.72732e-46	Up	3.52197e-47	Rbpjl	GO:0043231//intracellular membrane-bounded organelle;GO:0043234//protein complex	GO:0000981//RNA polymerase II transcription factor activity, sequence-specific DNA binding;GO:0003676//nucleic acid binding	GO:0006366//transcription from RNA polymerase II promoter	K06053//recombining binding protein suppressor of hairless	gi|6677689|ref|NP_033062.1|//recombining binding protein suppressor of hairless-like protein [Mus musculus]
16409	4679	1091.44	507.29	-1.07164	7.11609e-46	Down	1.45918e-46	Itgam	GO:0043231//intracellular membrane-bounded organelle;GO:0009986//cell surface;GO:0005887//integral component of plasma membrane	GO:0043169//cation binding;GO:0043168//anion binding;GO:0005539//glycosaminoglycan binding;GO:0046983//protein dimerization activity	GO:0042098//T cell proliferation;GO:0016337//single organismal cell-cell adhesion;GO:0030595//leukocyte chemotaxis;GO:0014004//microglia differentiation;GO:0007166//cell surface receptor signaling pathway	K06461//integrin alpha M	gi|132626295|ref|NP_032427.2|//integrin alpha-M isoform 2 precursor [Mus musculus];gi|132626289|ref|NP_001076429.1|//integrin alpha-M isoform 1 precursor [Mus musculus]
234669	1912	204.02	588.84	1.56288	1.83777e-45	Up	3.79604e-46	Ces2b	GO:0043227//membrane-bounded organelle	GO:0052689//carboxylic ester hydrolase activity	NA	K03927//carboxylesterase 2 [EC:3.1.1.1 3.1.1.84 3.1.1.56]	gi|37718991|ref|NP_937814.1|//carboxyesterase 2B precursor [Mus musculus]
21337	2258	70	344	2.33069	2.85439e-45	Up	5.91243e-46	Tacr2	GO:0031224//intrinsic component of membrane	GO:0004995//tachykinin receptor activity	GO:0030072//peptide hormone secretion;GO:0007612//learning;GO:0007166//cell surface receptor signaling pathway;GO:0006811//ion transport;GO:0043114//regulation of vascular permeability;GO:0045987//positive regulation of smooth muscle contraction;GO:0001956//positive regulation of neurotransmitter secretion;GO:0032275//luteinizing hormone secretion;GO:0014821//phasic smooth muscle contraction	K04223//tachykinin receptor 2	gi|258613887|ref|NP_033340.3|//substance-K receptor [Mus musculus]
15414	1344	202	580	1.55541	1.6958e-44	Up	3.54984e-45	Hoxb6	GO:0043231//intracellular membrane-bounded organelle	GO:0003677//DNA binding;GO:0001071//nucleic acid binding transcription factor activity	GO:0048872//homeostasis of number of cells;GO:0048562//embryonic organ morphogenesis;GO:0003002//regionalization;GO:0006351//transcription, DNA-templated;GO:0001501//skeletal system development	K09306//homeobox protein HoxA/B/C6	gi|568971794|ref|XP_006532355.1|//PREDICTED: homeobox protein Hox-B6 isoform X1 [Mus musculus]
14187	1304	179.44	538.78	1.61991	7.29592e-44	Up	1.54413e-44	Akr1b8	GO:0044424//intracellular part	GO:0008106//alcohol dehydrogenase (NADP+) activity	GO:0016107//sesquiterpenoid catabolic process;GO:0030647//aminoglycoside antibiotic metabolic process	K00011//aldehyde reductase [EC:1.1.1.21]	gi|6679791|ref|NP_032038.1|//aldose reductase-related protein 2 [Mus musculus]
22779	9457	123	435	1.85607	7.14113e-43	Up	1.54026e-43	Ikzf2	GO:0043231//intracellular membrane-bounded organelle	GO:0042802//identical protein binding;GO:0046914//transition metal ion binding;GO:0046983//protein dimerization activity;GO:0003676//nucleic acid binding	GO:0006366//transcription from RNA polymerase II promoter	K09220//IKAROS family zinc finger protein	gi|354477266|ref|XP_003500843.1|//PREDICTED: zinc finger protein Helios isoform X2 [Cricetulus griseus]
210356	4244	946	426	-1.11728	1.21184e-42	Down	2.6236e-43	Nckap5	NA	NA	NA	K18401//KAT8 regulatory NSL complex subunit 2	gi|126362965|ref|NP_795931.2|//nck-associated protein 5 isoform 3 [Mus musculus];gi|126362961|ref|NP_001075225.1|//nck-associated protein 5 isoform 1 [Mus musculus]
234724	2377	53	293	2.50055	5.94241e-42	Up	1.30231e-42	Tat	GO:0043231//intracellular membrane-bounded organelle	GO:0031406//carboxylic acid binding;GO:0070546//L-phenylalanine aminotransferase activity;GO:0070547//L-tyrosine aminotransferase activity	GO:0006006//glucose metabolic process;GO:0009064//glutamine family amino acid metabolic process;GO:0043648//dicarboxylic acid metabolic process;GO:0006558//L-phenylalanine metabolic process;GO:0006950//response to stress;GO:0031960//response to corticosteroid;GO:0009063//cellular amino acid catabolic process;GO:0010038//response to metal ion;GO:0006570//tyrosine metabolic process	K00815//tyrosine aminotransferase [EC:2.6.1.5]	gi|22122769|ref|NP_666326.1|//tyrosine aminotransferase [Mus musculus]
16622	862	6.51	175.19	4.78383	1.27114e-41	Up	2.79901e-42	Klk1b5	GO:0044421//extracellular region part	GO:0004175//endopeptidase activity;GO:0043169//cation binding;GO:0005102//receptor binding;GO:0004871//signal transducer activity	GO:0019538//protein metabolic process;GO:0043551//regulation of phosphatidylinositol 3-kinase activity;GO:0035556//intracellular signal transduction	K01325//tissue kallikrein [EC:3.4.21.35];K05451//nerve growth factor, alpha	gi|7949064|ref|NP_032482.1|//kallikrein 1-related peptidase b5 preproprotein [Mus musculus]
14590	1340	242	627	1.40717	1.5273e-41	Up	3.36659e-42	Ggh	NA	NA	NA	K01307//gamma-glutamyl hydrolase [EC:3.4.19.9]	NA
99526	4014	420	884	1.10737	2.75458e-40	Up	6.1992e-41	Usp53	NA	GO:0016790//thiolester hydrolase activity	GO:0019941//modification-dependent protein catabolic process	K14206//solute carrier family 15 (oligopeptide transporter), member 1	gi|33469031|ref|NP_598618.1|//inactive ubiquitin carboxyl-terminal hydrolase 53 [Mus musculus]
19223	1751	287	688	1.29507	3.46826e-40	Up	7.81337e-41	Ptgis	GO:0031224//intrinsic component of membrane;GO:0043231//intracellular membrane-bounded organelle;GO:0044421//extracellular region part;GO:0044459//plasma membrane part;GO:0031090//organelle membrane	GO:0016860//intramolecular oxidoreductase activity;GO:0046914//transition metal ion binding;GO:0046906//tetrapyrrole binding;GO:0016491//oxidoreductase activity	GO:0001525//angiogenesis;GO:0070741//response to interleukin-6;GO:0043433//negative regulation of sequence-specific DNA binding transcription factor activity;GO:0006954//inflammatory response;GO:0001666//response to hypoxia;GO:0006915//apoptotic process;GO:0006693//prostaglandin metabolic process;GO:0070555//response to interleukin-1;GO:0009967//positive regulation of signal transduction;GO:00068…	K01831//prostacyclin synthase [EC:5.3.99.4]	gi|6679535|ref|NP_032994.1|//prostacyclin synthase precursor [Mus musculus]
216622	3274	6.7	169.73	4.69665	4.10897e-40	Up	9.28053e-41	4931440F15Rik	GO:0044424//intracellular part	GO:0031862//prostanoid receptor binding	GO:0031396//regulation of protein ubiquitination;GO:0043405//regulation of MAP kinase activity;GO:0006954//inflammatory response	K10349//Fem-1 homolog b	gi|34850070|ref|NP_789799.1|//protein fem-1 homolog A-B [Mus musculus]
67420	4339	281.94	677.97	1.29954	7.93772e-40	Up	1.80382e-40	Far1	GO:0031224//intrinsic component of membrane;GO:0044439//peroxisomal part	GO:0016620//oxidoreductase activity, acting on the aldehyde or oxo group of donors, NAD or NADP as acceptor;GO:0036094//small molecule binding	GO:0046485//ether lipid metabolic process;GO:0006650//glycerophospholipid metabolic process;GO:0006633//fatty acid biosynthetic process;GO:0035337//fatty-acyl-CoA metabolic process	K13356//alcohol-forming fatty acyl-CoA reductase [EC:1.2.1.84]	gi|551894048|ref|NP_001272760.1|//fatty acyl-CoA reductase 1 isoform 2 [Mus musculus];gi|625227327|ref|XP_007652948.1|//PREDICTED: fatty acyl-CoA reductase 1 isoform X2 [Cricetulus griseus]
14677	3193	442	906	1.06918	4.7484e-39	Up	1.09937e-39	Gnai1	NA	NA	NA	K04630//guanine nucleotide-binding protein G(i) subunit alpha	gi|742157971|ref|XP_010846404.1|//PREDICTED: guanine nucleotide-binding protein G(i) subunit alpha-1 isoform X1 [Bison bison bison]
15396	2288	0	189.08	8.59656	8.45683e-39	Up	1.97457e-39	Hoxa11	GO:0031981//nuclear lumen;GO:0043234//protein complex	GO:0003677//DNA binding;GO:0001071//nucleic acid binding transcription factor activity	GO:0001822//kidney development;GO:0003002//regionalization;GO:0006351//transcription, DNA-templated;GO:0030326//embryonic limb morphogenesis;GO:0003156//regulation of animal organ formation;GO:0002062//chondrocyte differentiation;GO:0048704//embryonic skeletal system morphogenesis;GO:0001708//cell fate specification;GO:0040007//growth;GO:0045597//positive regulation of cell differentiation;GO:004…	K09296//homeobox protein HoxA/C/D11	gi|6754226|ref|NP_034580.1|//homeobox protein Hox-A11 [Mus musculus]
100040736	2876	10	173	4.14641	1.27777e-38	Up	2.99527e-39	Foxd2os	NA	NA	NA	NA	gi|148698720|gb|EDL30667.1|//mCG1049272, isoform CRA_a, partial [Mus musculus]
211623	484	327.84	737.87	1.20409	1.62708e-38	Up	3.82349e-39	Plac9a	NA	NA	NA	NA	gi|74203396|dbj|BAE20859.1|//unnamed protein product [Mus musculus]
78748	3497	21	201	3.29244	4.66415e-38	Up	1.10736e-38	Rassf10	GO:0015630//microtubule cytoskeleton;GO:0044430//cytoskeletal part;GO:0005737//cytoplasm	NA	GO:0007154//cell communication	K09856//Ras association domain-containing protein 9/10	gi|26338081|dbj|BAC32726.1|//unnamed protein product [Mus musculus]
11514	5064	699	288	-1.24551	1.25425e-37	Down	2.99668e-38	Adcy8	GO:0031224//intrinsic component of membrane	GO:0043169//cation binding;GO:0004016//adenylate cyclase activity;GO:0032550//purine ribonucleoside binding	GO:0019935//cyclic-nucleotide-mediated signaling;GO:0007613//memory;GO:0009165//nucleotide biosynthetic process;GO:0046058//cAMP metabolic process	K08048//adenylate cyclase 8 [EC:4.6.1.1]	gi|631790815|ref|NP_001278832.1|//adenylate cyclase type 8 isoform 2 [Mus musculus];gi|124430532|ref|NP_033753.2|//adenylate cyclase type 8 isoform 1 [Mus musculus]
12163	2366	969.77	469.87	-1.01167	2.32935e-37	Down	5.58686e-38	Bmp8a	GO:0044421//extracellular region part	GO:0005102//receptor binding	GO:0003006//developmental process involved in reproduction;GO:0048232//male gamete generation;GO:0007178//transmembrane receptor protein serine/threonine kinase signaling pathway;GO:0001501//skeletal system development;GO:0048869//cellular developmental process	K16622//bone morphogenetic protein 8	gi|365192555|ref|NP_001242948.1|//bone morphogenetic protein 8A isoform 1 precursor [Mus musculus];gi|74192193|dbj|BAE34297.1|//unnamed protein product [Mus musculus]
67874	1460	12	172	3.87501	6.59332e-37	Up	1.59891e-37	Rprm	GO:0031224//intrinsic component of membrane;GO:0044424//intracellular part	NA	GO:0000278//mitotic cell cycle;GO:0022402//cell cycle process	K10128//reprimo, TP53-dependent G2 arrest mediator candidate	gi|12963661|ref|NP_075885.1|//protein reprimo [Mus musculus]
18710	5004	381	803	1.10932	7.90035e-37	Up	1.91952e-37	Pik3r3	GO:0043234//protein complex	GO:0035014//phosphatidylinositol 3-kinase regulator activity	GO:0007169//transmembrane receptor protein tyrosine kinase signaling pathway;GO:0043550//regulation of lipid kinase activity	K02649//phosphoinositide-3-kinase regulatory subunit alpha/beta/delta	gi|568928613|ref|XP_006502922.1|//PREDICTED: phosphatidylinositol 3-kinase regulatory subunit gamma isoform X1 [Mus musculus]
13101	1681	27.22	211.68	2.99286	8.63753e-37	Up	2.10263e-37	Cyp2d10	GO:0043231//intracellular membrane-bounded organelle;GO:0031090//organelle membrane	GO:0046914//transition metal ion binding;GO:0046906//tetrapyrrole binding;GO:0016712//oxidoreductase activity, acting on paired donors, with incorporation or reduction of molecular oxygen, reduced flavin or flavoprotein as one donor, and incorporation of one atom of oxygen	GO:0010033//response to organic substance;GO:0044710//single-organism metabolic process	K07414//cytochrome P450 family 2 subfamily D [EC:1.14.14.1]	gi|31981816|ref|NP_034135.2|//cytochrome P450 2D10 [Mus musculus]
381524	2033	876	410	-1.0616	1.48659e-36	Down	3.62568e-37	AI427809	NA	NA	NA	NA	gi|148670335|gb|EDL02282.1|//mCG1041362, partial [Mus musculus]
20743	8254	268	632	1.2714	5.02039e-36	Up	1.23546e-36	Sptbn2	GO:0030864//cortical actin cytoskeleton;GO:0044297//cell body;GO:0034399//nuclear periphery	GO:0008289//lipid binding;GO:0008092//cytoskeletal protein binding;GO:0005198//structural molecule activity	GO:0007399//nervous system development;GO:0009653//anatomical structure morphogenesis;GO:0006904//vesicle docking involved in exocytosis;GO:0030835//negative regulation of actin filament depolymerization;GO:0040007//growth;GO:0017156//calcium ion regulated exocytosis	K06115//spectrin beta	gi|55926127|ref|NP_067262.1|//spectrin beta chain, non-erythrocytic 2 [Mus musculus]
239606	6541	126	404	1.71464	6.33142e-36	Up	1.56248e-36	Slc2a13	GO:0031224//intrinsic component of membrane	GO:0022857//transmembrane transporter activity	GO:0044763//single-organism cellular process	K08150//MFS transporter, SP family, solute carrier family 2 (myo-inositol transporter), member 13	gi|203099104|ref|NP_001028805.2|//proton myo-inositol cotransporter [Mus musculus]
100040591	3056	290	60	-2.23931	7.90447e-36	Down	1.95707e-36	Kcnj13	NA	NA	NA	K05006//potassium inwardly-rectifying channel subfamily J member 13	NA
268527	7954	365.93	770.5	1.10794	2.50524e-35	Up	6.28382e-36	Greb1	NA	NA	NA	NA	gi|154090987|ref|NP_056579.2|//protein GREB1 isoform 1 [Mus musculus];gi|355390240|ref|NP_001239000.1|//protein GREB1 isoform 2 [Mus musculus]
57276	1170	81	319	2.01127	3.01996e-35	Up	7.58536e-36	Vsig2	GO:0031224//intrinsic component of membrane	NA	NA	K06791//immunoglobulin superfamily, member 11	gi|114145511|ref|NP_065264.2|//V-set and immunoglobulin domain-containing protein 2 precursor [Mus musculus]
381538	4346	644	265	-1.24736	7.41571e-35	Down	1.87549e-35	Mroh7	GO:0031224//intrinsic component of membrane	NA	NA	K09093//aryl hydrocarbon receptor;K10770//alkylated DNA repair protein alkB homolog 8 [EC:1.14.11.- 2.1.1.229]	gi|187608579|ref|NP_001119959.1|//maestro heat-like repeat-containing protein family member 7 [Mus musculus]
71939	2264	71.97	299.43	2.09046	8.61591e-35	Up	2.18003e-35	Apol6	NA	NA	NA	K14480//apolipoprotein L	gi|74190596|dbj|BAE25940.1|//unnamed protein product [Mus musculus]
15398	1318	0	164.55	8.39609	1.10788e-34	Up	2.80833e-35	Hoxa13	GO:0043231//intracellular membrane-bounded organelle	GO:0000975//regulatory region DNA binding;GO:0001071//nucleic acid binding transcription factor activity	GO:0043583//ear development;GO:0030509//BMP signaling pathway;GO:0007442//hindgut morphogenesis;GO:0030326//embryonic limb morphogenesis;GO:0001885//endothelial cell development;GO:0007067//mitotic nuclear division;GO:0006915//apoptotic process;GO:0060740//prostate gland epithelium morphogenesis;GO:0048514//blood vessel morphogenesis;GO:0046546//development of primary male sexual characteristics;…	K09298//homeobox protein HoxA/C/D13	gi|148666259|gb|EDK98675.1|//homeobox A13, partial [Mus musculus]
57262	598	44	241	2.48717	1.48058e-34	Up	3.75991e-35	Retnla	NA	GO:0005102//receptor binding	NA	K13438//resistin	gi|103472022|ref|NP_065255.2|//resistin-like alpha [Mus musculus]
16667	1579	8.99	153.02	4.12297	3.24432e-34	Up	8.27639e-35	Krt17	NA	NA	NA	K07604//type I keratin, acidic	NA
67182	897	116	377	1.73415	3.93008e-34	Up	1.00349e-34	Pdzk1ip1	GO:0031224//intrinsic component of membrane	NA	NA	NA	gi|257095992|ref|NP_001158029.1|//PDZK1-interacting protein 1 isoform 1 [Mus musculus];gi|149035640|gb|EDL90321.1|//PDZK1 interacting protein 1, isoform CRA_c [Rattus norvegicus]
14570	1032	105	356	1.7952	7.87029e-34	Up	2.02503e-34	Arhgdig	GO:0044424//intracellular part	GO:0005092//GDP-dissociation inhibitor activity;GO:0005488//binding;GO:0008047//enzyme activator activity	GO:0019222//regulation of metabolic process;GO:0008104//protein localization	K12462//Rho GDP-dissociation inhibitor	gi|6679989|ref|NP_032139.1|//rho GDP-dissociation inhibitor 3 [Mus musculus]
103710	3059	248	581	1.26191	7.35699e-33	Up	1.92357e-33	Slc35e4	GO:0031224//intrinsic component of membrane	NA	NA	K15286//solute carrier family 35, member E4	gi|148708499|gb|EDL40446.1|//solute carrier family 35, member E4, isoform CRA_b, partial [Mus musculus]
73385	3863	156.53	0	-8.25658	8.68236e-33	Down	2.2711e-33	Fam177a	NA	NA	NA	K12400//AP-4 complex subunit epsilon-1	gi|37537562|ref|NP_082803.1|//protein FAM177A1 [Mus musculus]
11864	6073	751	346	-1.08433	1.35847e-32	Down	3.56914e-33	Arnt2	GO:0043231//intracellular membrane-bounded organelle;GO:0043234//protein complex	GO:0060089//molecular transducer activity;GO:0005102//receptor binding;GO:0003676//nucleic acid binding;GO:0046983//protein dimerization activity;GO:0001071//nucleic acid binding transcription factor activity	GO:0007399//nervous system development;GO:0008283//cell proliferation;GO:0006950//response to stress;GO:0007154//cell communication;GO:0043009//chordate embryonic development;GO:0043627//response to estrogen;GO:0006915//apoptotic process;GO:0006366//transcription from RNA polymerase II promoter	K15589//aryl hydrocarbon receptor nuclear translocator 2	gi|459215027|ref|NP_031514.3|//aryl hydrocarbon receptor nuclear translocator 2 [Mus musculus]
195434	3695	295.2	647.35	1.16656	2.31384e-32	Up	6.11399e-33	Utp14b	GO:0005634//nucleus;GO:0030684//preribosome	GO:0005488//binding	GO:0022403//cell cycle phase;GO:0042254//ribosome biogenesis;GO:0048232//male gamete generation;GO:0048869//cellular developmental process	K14567//U3 small nucleolar RNA-associated protein 14	gi|75992943|ref|NP_001001981.2|//U3 small nucleolar RNA-associated protein 14 homolog B [Mus musculus]
100041895	404	591.21	244.34	-1.24107	7.19865e-32	Down	1.9271e-32	Gm14850	GO:0044421//extracellular region part	NA	GO:0032496//response to lipopolysaccharide;GO:0042742//defense response to bacterium	K05230//defensin, alpha	gi|294661856|ref|NP_001170993.1|//alpha-defensin 5-like precursor [Mus musculus]
260299	2155	230	547	1.28362	8.09624e-32	Up	2.17113e-32	Cadm4	NA	NA	NA	K06783//cell adhesion molecule 4	NA
14663	645	195	489	1.36007	3.95628e-31	Up	1.0742e-31	Glycam1	GO:0016020//membrane	GO:0005515//protein binding;GO:0043168//anion binding	GO:0022610//biological adhesion	K06815//glycosylation dependent cell adhesion molecule 1	gi|33468855|ref|NP_032160.1|//glycosylation-dependent cell adhesion molecule 1 isoform 2 precursor [Mus musculus]
100043497	1276	102.04	335.19	1.74956	7.30639e-31	Up	1.99564e-31	Nat8f7	NA	NA	NA	K18309//aspartate N-acetyltransferase [EC:2.3.1.17]	NA
71889	3884	377	742	1.01057	1.65222e-29	Up	4.61403e-30	Epn3	GO:0031410//cytoplasmic vesicle	GO:0005488//binding	NA	K12471//epsin	gi|148683978|gb|EDL15925.1|//epsin 3, isoform CRA_b, partial [Mus musculus]
210719	3201	14	148	3.43581	2.30833e-29	Up	6.4703e-30	Mkx	GO:0043231//intracellular membrane-bounded organelle;GO:0043234//protein complex	GO:0003677//DNA binding;GO:0008134//transcription factor binding;GO:0003700//transcription factor activity, sequence-specific DNA binding	GO:0010557//positive regulation of macromolecule biosynthetic process;GO:0045445//myoblast differentiation;GO:0030198//extracellular matrix organization;GO:0035989//tendon development;GO:0048646//anatomical structure formation involved in morphogenesis;GO:0006351//transcription, DNA-templated	K19553//homeobox protein TGIF2;K19383//homeobox protein TGIF1	gi|148691080|gb|EDL23027.1|//mohawk, partial [Mus musculus]
236576	4542	632	283	-1.12541	2.82614e-29	Down	7.94787e-30	Spry3	GO:0044424//intracellular part	NA	GO:0032502//developmental process;GO:0007165//signal transduction	K17384//protein sprouty homolog 3	gi|71892418|ref|NP_001025464.1|//protein sprouty homolog 3 [Mus musculus]
29866	775	0	132	8.0781	5.46485e-29	Up	1.5476e-29	Cabp2	GO:0043231//intracellular membrane-bounded organelle;GO:0016020//membrane	GO:0043169//cation binding;GO:0046872//metal ion binding	NA	K02183//calmodulin	gi|569005825|ref|XP_006531828.1|//PREDICTED: calcium-binding protein 2 isoform X3 [Mus musculus];gi|237681156|ref|NP_038906.2|//calcium-binding protein 2 isoform 1 [Mus musculus];gi|237681158|ref|NP_001153724.1|//calcium-binding protein 2 isoform 2 [Mus musculus]
621603	2161	98.23	316.85	1.72328	1.14963e-28	Up	3.28888e-29	Aldh3b2	NA	NA	NA	K00129//aldehyde dehydrogenase (NAD(P)+) [EC:1.2.1.5]	gi|294460012|ref|NP_001170909.1|//aldehyde dehydrogenase 3 family, member B2 [Mus musculus]
15426	2369	357.67	114.99	-1.60341	1.55552e-28	Down	4.46443e-29	Hoxc8	GO:0043231//intracellular membrane-bounded organelle	GO:0044212//transcription regulatory region DNA binding;GO:0001071//nucleic acid binding transcription factor activity	GO:0030154//cell differentiation;GO:0003002//regionalization;GO:0001501//skeletal system development;GO:0006366//transcription from RNA polymerase II promoter	K09305//homeobox protein HoxA/B/C5;K09308//homeobox protein HoxB/C/D8	gi|545547066|ref|XP_005637464.1|//PREDICTED: translation initiation factor IF-2 [Canis lupus familiaris]
20209	610	4	114.97	4.87882	5.79329e-28	Up	1.67878e-28	Saa2	GO:0034358//plasma lipoprotein particle	GO:0005488//binding	GO:0007155//cell adhesion;GO:0050663//cytokine secretion;GO:0030595//leukocyte chemotaxis;GO:0016125//sterol metabolic process;GO:0002526//acute inflammatory response;GO:0051480//regulation of cytosolic calcium ion concentration	K17310//serum amyloid A protein	gi|148690992|gb|EDL22939.1|//mCG144019, partial [Mus musculus]
229055	7464	100.06	315.32	1.68966	8.64356e-28	Up	2.51372e-28	Zbtb10	NA	GO:0005488//binding	GO:0006351//transcription, DNA-templated	K10497//zinc finger and BTB domain-containing protein 10	gi|242397505|ref|NP_808328.2|//zinc finger and BTB domain-containing protein 10 [Mus musculus]
209837	1878	7	120	4.13325	3.64241e-27	Up	1.07276e-27	Slc38a5	NA	NA	NA	K14992//solute carrier family 38 (sodium-coupled neutral amino acid transporter), member 5	NA
70536	2002	262.21	560.79	1.13045	6.71559e-27	Up	1.98874e-27	Qpct	NA	NA	NA	K00683//glutaminyl-peptide cyclotransferase [EC:2.3.2.5]	NA
67149	2571	310	625	1.0453	1.98825e-26	Up	5.9753e-27	Nkain1	GO:0031224//intrinsic component of membrane	NA	NA	NA	gi|165377302|ref|NP_080274.2|//sodium/potassium-transporting ATPase subunit beta-1-interacting protein 1 precursor [Mus musculus]
668128	2133	203.28	470.6	1.24474	2.44576e-26	Up	7.37288e-27	Gm8989	NA	NA	NA	NA	gi|148684884|gb|EDL16831.1|//mCG127513 [Mus musculus]
53791	3199	79	270	1.80675	3.28664e-26	Up	9.94573e-27	Tlr5	NA	NA	NA	K10168//toll-like receptor 5	NA
320253	1754	52	215	2.08146	3.08931e-25	Up	9.53069e-26	2018-03-03	GO:0031224//intrinsic component of membrane;GO:0012506//vesicle membrane;GO:0005769//early endosome;GO:0000323//lytic vacuole	GO:0046914//transition metal ion binding;GO:0003824//catalytic activity	GO:0032446//protein modification by small protein conjugation;GO:0016192//vesicle-mediated transport	K10658//E3 ubiquitin-protein ligase MARCH3 [EC:2.3.2.27]	gi|28893059|ref|NP_796089.1|//E3 ubiquitin-protein ligase MARCH3 [Mus musculus]
107605	3890	244.48	523.16	1.13125	3.25029e-25	Up	1.00349e-25	Rdh1	GO:0044432//endoplasmic reticulum part;GO:0016021//integral component of membrane	GO:0016616//oxidoreductase activity, acting on the CH-OH group of donors, NAD or NADP as acceptor;GO:0042802//identical protein binding;GO:0036094//small molecule binding	GO:0002138//retinoic acid biosynthetic process	K11154//retinol dehydrogenase 16 [EC:1.1.1.-]	gi|165377241|ref|NP_536684.2|//retinol dehydrogenase 16 precursor [Mus musculus]
83492	2382	47.04	205.09	2.15801	3.35035e-25	Up	1.03515e-25	Gsdmc	GO:0044424//intracellular part	NA	NA	NA	gi|13878199|ref|NP_113555.1|//gasdermin-C [Mus musculus]
243529	1126	224	493.33	1.17277	3.43372e-25	Up	1.06131e-25	H1fx	NA	NA	NA	K11275//histone H1/5	NA
56741	6227	163	402	1.33603	3.55287e-25	Up	1.09896e-25	Igdcc4	NA	NA	NA	K06766//neogenin	NA
69083	1465	64	237	1.92245	4.38269e-25	Up	1.35867e-25	Sult1c2	GO:0005856//cytoskeleton	GO:0016782//transferase activity, transferring sulfur-containing groups	GO:0006790//sulfur compound metabolic process	K01025//null	gi|34328501|ref|NP_081211.3|//sulfotransferase 1C2 [Mus musculus]
24108	947	213	476	1.19382	5.15593e-25	Up	1.60315e-25	Ubd	GO:0043231//intracellular membrane-bounded organelle;GO:0016234//inclusion body	GO:0032403//protein complex binding	GO:0001773//myeloid dendritic cell activation;GO:0009719//response to endogenous stimulus;GO:0007249//I-kappaB kinase/NF-kappaB signaling;GO:0032446//protein modification by small protein conjugation;GO:0034097//response to cytokine;GO:0019941//modification-dependent protein catabolic process;GO:0070841//inclusion body assembly;GO:0000236//mitotic prometaphase;GO:0006915//apoptotic process	K12157//ubiquitin D	gi|12963519|ref|NP_075626.1|//ubiquitin D [Mus musculus]
15430	1850	0	109	7.8019	8.79326e-25	Up	2.74733e-25	Hoxd10	NA	NA	NA	K09295//homrobox protein Hox-D10;K09296//homeobox protein HoxA/C/D11	gi|568915519|ref|XP_006498852.1|//PREDICTED: homeobox protein Hox-D10 isoform X1 [Mus musculus]
17829	2243	19	142	2.93553	1.08478e-24	Up	3.40054e-25	Muc1	GO:0044424//intracellular part;GO:0044459//plasma membrane part	GO:0000989//transcription factor activity, transcription factor binding;GO:0005515//protein binding;GO:0000977//RNA polymerase II regulatory region sequence-specific DNA binding	GO:0030330//DNA damage response, signal transduction by p53 class mediator;GO:0045892//negative regulation of transcription, DNA-templated;GO:0030154//cell differentiation;GO:0035066//positive regulation of histone acetylation;GO:0043618//regulation of transcription from RNA polymerase II promoter in response to stress;GO:0032526//response to retinoic acid;GO:0006915//apoptotic process;GO:0044703…	K06568//mucin 1, transmembrane	gi|7305293|ref|NP_038633.1|//mucin-1 precursor [Mus musculus]
57890	2518	79	261	1.75784	1.73394e-24	Up	5.45753e-25	Il17re	GO:0031224//intrinsic component of membrane;GO:0044424//intracellular part	NA	GO:0006952//defense response	K05168//interleukin 17 receptor E	gi|31559935|ref|NP_665825.2|//interleukin-17 receptor E isoform 1 precursor [Mus musculus]
70274	1137	15	131	3.16024	1.95333e-24	Up	6.15257e-25	Ly6g6e	NA	NA	NA	K06846//lymphocyte antigen 6 complex locus protein D/E/G6/H	gi|51243047|ref|NP_081642.1|//lymphocyte antigen 6 complex G6E precursor [Mus musculus]
21897	2721	142.19	363.98	1.38975	2.90295e-24	Up	9.20743e-25	Tlr1	GO:0031224//intrinsic component of membrane;GO:0030139//endocytic vesicle;GO:0043235//receptor complex	GO:0038023//signaling receptor activity;GO:0071723//lipopeptide binding;GO:0046983//protein dimerization activity	GO:0071221//cellular response to bacterial lipopeptide;GO:0006952//defense response;GO:0007154//cell communication;GO:0032147//activation of protein kinase activity;GO:0042108//positive regulation of cytokine biosynthetic process;GO:0070340//detection of bacterial lipopeptide;GO:0002274//myeloid leukocyte activation	K05398//toll-like receptor 1	gi|13507603|ref|NP_109607.1|//toll-like receptor 1 precursor [Mus musculus]
26565	926	174	412	1.27727	3.95829e-24	Up	1.25913e-24	Pla2g10	NA	NA	NA	K01047//secretory phospholipase A2 [EC:3.1.1.4]	gi|597436928|ref|NP_001277938.1|//group 10 secretory phospholipase A2 isoform 2 preproprotein [Mus musculus];gi|21356649|ref|NP_036117.1|//group 10 secretory phospholipase A2 isoform 1 preproprotein [Mus musculus]
14275	1324	18	137	2.96182	4.55756e-24	Up	1.45292e-24	Folr1	GO:0042995//cell projection;GO:0031225//anchored component of membrane	GO:0051183//vitamin transporter activity;GO:0019842//vitamin binding	GO:0006835//dicarboxylic acid transport;GO:0006612//protein targeting to membrane;GO:0006760//folic acid-containing compound metabolic process	K13649//folate receptor	gi|31982845|ref|NP_032060.2|//folate receptor alpha precursor [Mus musculus]
232670	2015	111	310	1.51542	1.44557e-23	Up	4.66852e-24	Tspan33	GO:0031224//intrinsic component of membrane	NA	NA	K17346//tetraspanin-33	gi|22122703|ref|NP_666285.1|//tetraspanin-33 isoform 1 [Mus musculus];gi|673132001|ref|NP_001288336.1|//tetraspanin-33 isoform 2 [Mus musculus]
15370	2534	533	247	-1.07591	2.9685e-23	Down	9.6418e-24	Nr4a1	GO:0043231//intracellular membrane-bounded organelle;GO:0043234//protein complex	GO:0038023//signaling receptor activity;GO:0000982//transcription factor activity, RNA polymerase II core promoter proximal region sequence-specific binding;GO:0003677//DNA binding;GO:0042802//identical protein binding;GO:0046914//transition metal ion binding;GO:0046983//protein dimerization activity	GO:0012502//induction of programmed cell death;GO:0043542//endothelial cell migration;GO:0071363//cellular response to growth factor stimulus;GO:0007519//skeletal muscle tissue development;GO:0009755//hormone-mediated signaling pathway;GO:0006915//apoptotic process;GO:0002040//sprouting angiogenesis;GO:0001935//endothelial cell proliferation;GO:0006366//transcription from RNA polymerase II promot…	K04465//nuclear receptor subfamily 4 group A member 1	gi|568991389|ref|XP_006520518.1|//PREDICTED: nuclear receptor subfamily 4 group A member 1 isoform X2 [Mus musculus]
229599	1395	26	152	2.5812	3.41276e-23	Up	1.11203e-23	Ciart	NA	NA	NA	NA	gi|85701804|ref|NP_001028474.1|//circadian-associated transcriptional repressor [Mus musculus]
12902	6207	263.2	534	1.05439	4.36908e-23	Up	1.42616e-23	Cr2	GO:0031224//intrinsic component of membrane;GO:0009986//cell surface	GO:0042802//identical protein binding;GO:0004888//transmembrane signaling receptor activity	GO:0046649//lymphocyte activation;GO:0006952//defense response;GO:0002455//humoral immune response mediated by circulating immunoglobulin	K04012//complement receptor type 2	gi|148680981|gb|EDL12928.1|//complement receptor 2, partial [Mus musculus]
379043	1274	12.92	119.6	3.24425	6.29241e-23	Up	2.06562e-23	Raet1e	GO:0009986//cell surface;GO:0046658//anchored component of plasma membrane	GO:0005102//receptor binding	GO:0002696//positive regulation of leukocyte activation;GO:0030101//natural killer cell activation;GO:0043330//response to exogenous dsRNA;GO:0045954//positive regulation of natural killer cell mediated cytotoxicity;GO:0032496//response to lipopolysaccharide;GO:0001819//positive regulation of cytokine production;GO:0006809//nitric oxide biosynthetic process	K07987//retinoic acid early transcript 1	gi|38016148|ref|NP_937836.1|//retinoic acid early-inducible protein 1-epsilon precursor [Mus musculus]
16333	611	0	97.53	7.64148	1.28568e-22	Up	4.26362e-23	Ins1	NA	NA	NA	K04526//insulin	NA
14058	2503	54.54	203.66	1.93449	6.36833e-22	Up	2.15679e-22	F10	GO:0043227//membrane-bounded organelle	GO:0008289//lipid binding;GO:0004175//endopeptidase activity;GO:0046872//metal ion binding	GO:0019538//protein metabolic process;GO:0007599//hemostasis	K01314//coagulation factor X [EC:3.4.21.6]	gi|74213086|dbj|BAE41684.1|//unnamed protein product [Mus musculus]
78789	2482	1	87	6.47665	9.30118e-22	Up	3.16082e-22	Vsig1	GO:0031224//intrinsic component of membrane;GO:0044459//plasma membrane part	NA	GO:0010669//epithelial structure maintenance	K06791//immunoglobulin superfamily, member 11	gi|148691990|gb|EDL23937.1|//V-set and immunoglobulin domain containing 1, partial [Mus musculus];gi|219519280|gb|AAI45051.1|//Vsig1 protein [Mus musculus]
170677	4364	18	127	2.85247	1.21278e-21	Up	4.14244e-22	Cdhr1	GO:0016021//integral component of membrane;GO:0001750//photoreceptor outer segment	GO:0046872//metal ion binding	GO:0016337//single organismal cell-cell adhesion;GO:0007601//visual perception	K16501//cadherin-related family member 1	gi|148692950|gb|EDL24897.1|//protocadherin 21, partial [Mus musculus]
212989	1971	21	133	2.69668	2.13105e-21	Up	7.33556e-22	Best2	GO:0043231//intracellular membrane-bounded organelle;GO:0034702//ion channel complex	GO:0005253//anion channel activity	GO:0015698//inorganic anion transport;GO:0042391//regulation of membrane potential;GO:0007606//sensory perception of chemical stimulus	K13879//bestrophin-2	gi|148679037|gb|EDL10984.1|//vitelliform macular dystrophy 2-like protein 1, isoform CRA_b, partial [Mus musculus]
380921	3872	36	163	2.21251	6.49694e-21	Up	2.2777e-21	Dgkh	NA	NA	NA	K00901//diacylglycerol kinase (ATP) [EC:2.7.1.107]	NA
214663	1964	191	414	1.14977	9.5999e-21	Up	3.37885e-21	Slc25a29	GO:0031224//intrinsic component of membrane;GO:0019866//organelle inner membrane	GO:0022891//substrate-specific transmembrane transporter activity	GO:0044763//single-organism cellular process;GO:0051181//cofactor transport	K15109//solute carrier family 25 (mitochondrial carnitine/acylcarnitine transporter), member 20/29	gi|31044469|ref|NP_851845.1|//mitochondrial basic amino acids transporter [Mus musculus]
12654	1704	36	160	2.18571	2.87677e-20	Up	1.02849e-20	Chil1	GO:0031012//extracellular matrix;GO:0043231//intracellular membrane-bounded organelle;GO:0044421//extracellular region part	GO:0004553//hydrolase activity, hydrolyzing O-glycosyl compounds;GO:0097367//carbohydrate derivative binding;GO:0005198//structural molecule activity	GO:0009605//response to external stimulus;GO:0001525//angiogenesis;GO:0032147//activation of protein kinase activity;GO:0030323//respiratory tube development;GO:0006026//aminoglycan catabolic process;GO:0006952//defense response;GO:0032637//interleukin-8 production;GO:0034612//response to tumor necrosis factor;GO:0070555//response to interleukin-1;GO:0043410//positive regulation of MAPK cascade;G…	K17523//chitinase-3-like protein 1/2	gi|224809461|ref|NP_031721.2|//chitinase-3-like protein 1 precursor [Mus musculus]
16008	1175	136	328	1.3038	4.40871e-20	Up	1.5823e-20	Igfbp2	GO:0044421//extracellular region part;GO:0044459//plasma membrane part;GO:0031982//vesicle	GO:0005520//insulin-like growth factor binding	GO:0031960//response to corticosteroid;GO:0031667//response to nutrient levels;GO:0042102//positive regulation of T cell proliferation;GO:0009966//regulation of signal transduction;GO:0044767//single-organism developmental process;GO:0043627//response to estrogen;GO:0016049//cell growth;GO:0010038//response to metal ion;GO:0044703//multi-organism reproductive process	K10138//insulin-like growth factor-binding protein 3	gi|31982260|ref|NP_032368.2|//insulin-like growth factor-binding protein 2 isoform 1 precursor [Mus musculus];gi|148667874|gb|EDL00291.1|//insulin-like growth factor binding protein 2, isoform CRA_a, partial [Mus musculus]
69707	4027	71.27	222.72	1.67758	7.53814e-20	Up	2.72114e-20	Iqcg	NA	NA	NA	K10397//kinesin family member 6/9;K19514//renin receptor	NA
100040233	830	0	82.77	7.40475	9.38409e-20	Up	3.4016e-20	Gm10334	NA	NA	NA	K01312//trypsin [EC:3.4.21.4]	NA
17840	820	84.38	0	-7.36512	9.82739e-20	Down	3.5657e-20	Mup1	GO:0044421//extracellular region part	NA	NA	K01830//prostaglandin-H2 D-isomerase [EC:5.3.99.2]	gi|568925804|ref|XP_006537547.1|//PREDICTED: major urinary protein 12 isoform X1 [Mus musculus];gi|317008598|ref|NP_001186924.1|//major urinary protein 12 precursor [Mus musculus]
74377	2867	13.03	106.95	3.07074	1.02254e-19	Up	3.71482e-20	Hsf2bp	GO:0044444//cytoplasmic part	NA	GO:0050896//response to stimulus	K16493//protocadherin alpha	gi|254675341|ref|NP_083178.1|//heat shock factor 2-binding protein [Mus musculus]
140486	8382	10	98.64	3.33588	1.37955e-19	Up	5.03573e-20	Igf2bp1	GO:0016020//membrane;GO:0031252//cell leading edge;GO:0031981//nuclear lumen;GO:0030425//dendrite;GO:0043234//protein complex;GO:0044444//cytoplasmic part;GO:0035770//ribonucleoprotein granule	GO:0003729//mRNA binding;GO:0036094//small molecule binding	GO:0001817//regulation of cytokine production;GO:0033554//cellular response to stress;GO:0033036//macromolecule localization;GO:0006412//translation;GO:0048255//mRNA stabilization	K17391//insulin-like growth factor 2 mRNA-binding protein 1	gi|6753518|ref|NP_034081.1|//insulin-like growth factor 2 mRNA-binding protein 1 [Mus musculus]
73679	1754	0	80.96	7.37285	2.1385e-19	Up	7.84569e-20	Tex19.1	GO:0043231//intracellular membrane-bounded organelle	NA	GO:0008406//gonad development;GO:0007127//meiosis I;GO:0010528//regulation of transposition;GO:0048232//male gamete generation	NA	gi|28077023|ref|NP_082878.2|//testis-expressed protein 19.1 [Mus musculus]
101544	2741	46.82	176.5	1.94818	2.35943e-19	Up	8.67806e-20	Zfp575	GO:0043231//intracellular membrane-bounded organelle	GO:0046914//transition metal ion binding;GO:0003676//nucleic acid binding	GO:0006351//transcription, DNA-templated	K09228//KRAB domain-containing zinc finger protein	gi|85701718|ref|NP_001028377.1|//zinc finger protein 575 [Mus musculus]
234309	1115	242	475	1.00663	2.81094e-19	Up	1.03715e-19	Cbr4	GO:0044429//mitochondrial part	GO:0043168//anion binding;GO:0048037//cofactor binding;GO:0016655//oxidoreductase activity, acting on NAD(P)H, quinone or similar compound as acceptor	GO:0030647//aminoglycoside antibiotic metabolic process;GO:0006631//fatty acid metabolic process;GO:0051260//protein homooligomerization	K11539//carbonyl reductase 4 [EC:1.1.1.-]	gi|269784762|ref|NP_663570.2|//carbonyl reductase family member 4 [Mus musculus]
30053	714	28	139	2.3453	2.94813e-19	Up	1.08978e-19	Reg3d	NA	NA	NA	K06560//mannose receptor, C type;K06559//lymphocyte antigen 75;K06792//aggrecan 1	gi|239915980|ref|NP_038921.2|//regenerating islet-derived 3 delta isoform 1 precursor [Mus musculus];gi|239915983|ref|NP_001155213.1|//regenerating islet-derived 3 delta isoform 2 precursor [Mus musculus]
75590	2714	69	215	1.67338	3.77454e-19	Up	1.40443e-19	Dusp9	NA	NA	NA	K18498//dual specificity phosphatase 9 [EC:3.1.3.16 3.1.3.48]	gi|148697947|gb|EDL29894.1|//dual specificity phosphatase 9, isoform CRA_c [Mus musculus]
13384	2860	93	254	1.48324	5.35923e-19	Up	2.00645e-19	Mpp3	GO:0016021//integral component of membrane;GO:0044464//cell part	GO:0019904//protein domain specific binding;GO:0016776//phosphotransferase activity, phosphate group as acceptor	GO:0007154//cell communication;GO:0006796//phosphate-containing compound metabolic process	K06091//MAGUK p55 subfamily member 5	gi|118026923|ref|NP_031889.2|//MAGUK p55 subfamily member 3 [Mus musculus]
211429	3859	0	78.63	7.33072	6.17039e-19	Up	2.3137e-19	Pla2g4b	NA	GO:0004620//phospholipase activity	NA	K16342//cytosolic phospholipase A2 [EC:3.1.1.4]	gi|167900427|ref|NP_663353.3|//cytosolic phospholipase A2 beta [Mus musculus]
78706	2168	127.06	305.77	1.30065	9.40706e-19	Up	3.54584e-19	Platr4	NA	NA	NA	NA	NA
640543	2133	1	72	6.20364	2.14843e-18	Up	8.19252e-19	Tgm7	NA	GO:0043169//cation binding;GO:0016755//transferase activity, transferring amino-acyl groups	GO:0006464//cellular protein modification process	K05623//transglutaminase 7 [EC:2.3.2.13]	gi|238018142|ref|NP_001153896.1|//protein-glutamine gamma-glutamyltransferase Z [Mus musculus]
15404	1952	69	208	1.62563	7.09837e-18	Up	2.75356e-18	Hoxa7	GO:0043231//intracellular membrane-bounded organelle	GO:0003677//DNA binding;GO:0005515//protein binding;GO:0001071//nucleic acid binding transcription factor activity	GO:0002683//negative regulation of immune system process;GO:0001952//regulation of cell-matrix adhesion;GO:0030216//keratinocyte differentiation;GO:0003002//regionalization;GO:0048562//embryonic organ morphogenesis;GO:0002762//negative regulation of myeloid leukocyte differentiation;GO:0006366//transcription from RNA polymerase II promoter	K09307//homeobox protein HoxA/B7	gi|6754234|ref|NP_034585.1|//homeobox protein Hox-A7 [Mus musculus]
14563	2317	3	72	4.61867	1.02562e-17	Up	4.00224e-18	Gdf5	GO:0044421//extracellular region part	GO:0005102//receptor binding	GO:0002062//chondrocyte differentiation;GO:0035108//limb morphogenesis;GO:0008285//negative regulation of cell proliferation;GO:0035264//multicellular organism growth;GO:0006915//apoptotic process	K04664//growth differentiation factor 5	gi|224922797|ref|NP_032135.2|//growth/differentiation factor 5 precursor [Mus musculus]
329160	1899	197	400	1.05552	1.12398e-17	Up	4.39516e-18	9130024F11Rik	NA	NA	NA	NA	gi|829921641|ref|XP_012594318.1|//PREDICTED: uncharacterized protein LOC105856900 [Microcebus murinus]
15431	3366	2.3	69.82	4.95765	1.31124e-17	Up	5.13953e-18	Hoxd11	NA	NA	GO:0002062//chondrocyte differentiation;GO:0001822//kidney development;GO:0048704//embryonic skeletal system morphogenesis;GO:0003002//regionalization;GO:0040007//growth;GO:0030326//embryonic limb morphogenesis;GO:0003156//regulation of animal organ formation;GO:0045597//positive regulation of cell differentiation;GO:0048754//branching morphogenesis of an epithelial tube	K09296//homeobox protein HoxA/C/D11	gi|6680257|ref|NP_032299.1|//homeobox protein Hox-D11 [Mus musculus];gi|946668233|ref|XP_014419155.1|//PREDICTED: homeobox protein Hox-D11 [Camelus ferus]
13996	3135	212.57	419.52	1.01451	2.14175e-17	Up	8.46908e-18	Etohd2	NA	NA	NA	NA	NA
320626	2250	46.56	166.06	1.86825	2.25845e-17	Up	8.9436e-18	9230105E05Rik	NA	NA	NA	NA	NA
244049	5810	202	404	1.03371	2.75426e-17	Up	1.09357e-17	Mctp2	GO:0031224//intrinsic component of membrane	GO:0046872//metal ion binding;GO:0005543//phospholipid binding	GO:0019932//second-messenger-mediated signaling	K20045//intersectin	gi|85701536|ref|NP_001019874.1|//multiple C2 and transmembrane domain-containing protein 2 [Mus musculus]
56050	2992	217	424	1.00008	3.45116e-17	Up	1.37466e-17	Cyp39a1	GO:0043231//intracellular membrane-bounded organelle	GO:0008395//steroid hydroxylase activity;GO:0016709//oxidoreductase activity, acting on paired donors, with incorporation or reduction of molecular oxygen, NAD(P)H as one donor, and incorporation of one atom of oxygen;GO:0046914//transition metal ion binding;GO:0046906//tetrapyrrole binding	GO:0006694//steroid biosynthetic process;GO:0006706//steroid catabolic process;GO:0044707//single-multicellular organism process;GO:0008203//cholesterol metabolic process	K07439//24-hydroxycholesterol 7alpha-hydroxylase [EC:1.14.14.26]	gi|552953854|ref|NP_001272876.1|//24-hydroxycholesterol 7-alpha-hydroxylase isoform 2 [Mus musculus];gi|9256529|ref|NP_061375.1|//24-hydroxycholesterol 7-alpha-hydroxylase isoform 1 [Mus musculus]
228966	3272	77	217	1.52848	4.07101e-17	Up	1.62768e-17	Ppp1r3d	GO:0043227//membrane-bounded organelle;GO:0044444//cytoplasmic part	GO:0005515//protein binding;GO:0016791//phosphatase activity	GO:0005978//glycogen biosynthetic process;GO:0005980//glycogen catabolic process	K07189//protein phosphatase 1 regulatory subunit 3A/B/C/D/E	gi|147905969|ref|NP_001078970.1|//protein phosphatase 1 regulatory subunit 3D [Mus musculus]
107221	1393	136	305	1.19891	1.23065e-16	Up	5.01428e-17	Ffar4	GO:0031224//intrinsic component of membrane;GO:0016023//null	GO:0008289//lipid binding;GO:0004930//G-protein coupled receptor activity	GO:0050663//cytokine secretion;GO:0015758//glucose transport;GO:0009914//hormone transport;GO:0007166//cell surface receptor signaling pathway;GO:0006954//inflammatory response	K08425//G protein-coupled receptor 120	gi|32306532|ref|NP_861413.1|//free fatty acid receptor 4 [Mus musculus]
74145	3854	76	212	1.5137	1.54809e-16	Up	6.32559e-17	F13a1	GO:0044424//intracellular part	GO:0043169//cation binding;GO:0016755//transferase activity, transferring amino-acyl groups	GO:0009611//response to wounding;GO:0006464//cellular protein modification process;GO:0007599//hemostasis	K03917//coagulation factor XIII A1 polypeptide [EC:2.3.2.13]	gi|148708973|gb|EDL40919.1|//coagulation factor XIII, A1 subunit, isoform CRA_c, partial [Mus musculus]
110557	981	0	66.02	7.07854	2.20282e-16	Up	9.07468e-17	H2-Q6	GO:0031224//intrinsic component of membrane;GO:0009986//cell surface;GO:0042611//MHC protein complex	GO:0005515//protein binding;GO:0003823//antigen binding	GO:0002428//antigen processing and presentation of peptide antigen via MHC class Ib;GO:0002484//antigen processing and presentation of endogenous peptide antigen via MHC class I via ER pathway;GO:0009581//detection of external stimulus;GO:0002252//immune effector process;GO:0001819//positive regulation of cytokine production;GO:0002664//regulation of T cell tolerance induction	K06751//major histocompatibility complex, class I	gi|46559400|ref|NP_997531.1|//histocompatibility 2, Q region locus 6 precursor [Mus musculus]
11722	1688	23.73	117.08	2.33642	2.24121e-16	Up	9.23541e-17	Amy1	GO:0044421//extracellular region part	GO:0046872//metal ion binding;GO:0043168//anion binding;GO:0016160//amylase activity	GO:0005975//carbohydrate metabolic process	K01176//alpha-amylase [EC:3.2.1.1]	gi|160358819|ref|NP_031472.2|//alpha-amylase 1 precursor [Mus musculus]
67664	1334	321	140	-1.16344	2.46199e-16	Down	1.01651e-16	Rnf125	GO:0044464//cell part	GO:0046914//transition metal ion binding;GO:0003824//catalytic activity	GO:0032446//protein modification by small protein conjugation	K12170//E3 ubiquitin-protein ligase RNF125 [EC:2.3.2.27]	gi|73917575|sp|Q9D9R0.3|RN125_MOUSE//RecName: Full=E3 ubiquitin-protein ligase RNF125; AltName: Full=RING finger protein 125
140488	4366	103	253	1.3302	2.87813e-16	Up	1.19232e-16	Igf2bp3	GO:0043231//intracellular membrane-bounded organelle;GO:0044444//cytoplasmic part	GO:0003729//mRNA binding;GO:0036094//small molecule binding	GO:0032502//developmental process;GO:0001817//regulation of cytokine production;GO:0006412//translation	K13197//insulin-like growth factor 2 mRNA-binding protein 3	gi|431908994|gb|ELK12585.1|//Insulin-like growth factor 2 mRNA-binding protein 3 [Pteropus alecto]
14165	4572	51.92	169.27	1.73867	3.76723e-16	Up	1.56674e-16	Fgf10	GO:0016020//membrane;GO:0043231//intracellular membrane-bounded organelle;GO:0044421//extracellular region part	GO:0005539//glycosaminoglycan binding;GO:0005104//fibroblast growth factor receptor binding	GO:0030540//female genitalia development;GO:0043010//camera-type eye development;GO:0030335//positive regulation of cell migration;GO:0006260//DNA replication;GO:0001568//blood vessel development;GO:0043627//response to estrogen;GO:0008543//fibroblast growth factor receptor signaling pathway;GO:0007224//smoothened signaling pathway;GO:0044058//regulation of digestive system process;GO:0060606//tu…	K04358//fibroblast growth factor	gi|7106313|ref|NP_032028.1|//fibroblast growth factor 10 precursor [Mus musculus]
207259	4591	98	243	1.34381	6.64687e-16	Up	2.78586e-16	Zbtb7c	GO:0044464//cell part	GO:0046914//transition metal ion binding	NA	K10494//zinc finger and BTB domain-containing protein 7	gi|755560628|ref|XP_011245167.1|//PREDICTED: zinc finger and BTB domain-containing protein 7C isoform X2 [Mus musculus]
546134	1368	316	139	-1.15113	7.45108e-16	Down	3.13068e-16	Gramd2	GO:0031224//intrinsic component of membrane	NA	NA	K19951//TBC1 domain family member 8/9	gi|85702037|ref|NP_001028670.1|//GRAM domain-containing protein 2 [Mus musculus]
114228	807	0	63.09	7.01305	8.90228e-16	Up	3.74968e-16	Prss1	GO:0044421//extracellular region part	GO:0004175//endopeptidase activity;GO:0046872//metal ion binding	GO:0032963//collagen metabolic process;GO:0016477//cell migration;GO:0016485//protein processing;GO:0031667//response to nutrient levels;GO:0014074//response to purine-containing compound	K01312//trypsin [EC:3.4.21.4]	gi|16716569|ref|NP_444473.1|//protease, serine, 1 precursor [Mus musculus]
78688	2869	145.74	311.42	1.12918	1.54679e-15	Up	6.56879e-16	Nol3	NA	NA	NA	K12797//caspase recruitment domain-containing protein 6;K09417//heat shock transcription factor 4	NA
100736249	798	54	169	1.6797	1.99269e-15	Up	8.49233e-16	Mira	NA	NA	NA	NA	NA
245240	2403	368.06	176.44	-1.02705	2.17301e-15	Down	9.27087e-16	9930111J21Rik2	NA	NA	NA	K17072//interferon gamma inducible protein 47	gi|27734112|ref|NP_775610.1|//interferon inducible GTPase [Mus musculus]
11807	524	148.42	314.12	1.11534	2.22727e-15	Up	9.50752e-16	Apoa2	GO:0034364//high-density lipoprotein particle;GO:0034385//triglyceride-rich lipoprotein particle	GO:0070325//lipoprotein particle receptor binding;GO:0042802//identical protein binding;GO:0032934//sterol binding;GO:0046983//protein dimerization activity;GO:0005543//phospholipid binding;GO:0015248//sterol transporter activity;GO:0071813//lipoprotein particle binding;GO:0004857//enzyme inhibitor activity;GO:0008047//enzyme activator activity	GO:0009746//response to hexose;GO:0010872//regulation of cholesterol esterification;GO:0042108//positive regulation of cytokine biosynthetic process;GO:0055114//oxidation-reduction process;GO:0010608//posttranscriptional regulation of gene expression;GO:0046165//alcohol biosynthetic process;GO:0034381//plasma lipoprotein particle clearance;GO:0015914//phospholipid transport;GO:0016125//sterol met…	K08758//apolipoprotein A-II	gi|157951676|ref|NP_038502.2|//apolipoprotein A-II preproprotein [Mus musculus]
64242	1630	74.05	202	1.48149	2.27153e-15	Up	9.70433e-16	Ngb	GO:0043231//intracellular membrane-bounded organelle;GO:0043234//protein complex;GO:0043025//neuronal cell body	GO:0022892//substrate-specific transporter activity;GO:0046914//transition metal ion binding;GO:0046906//tetrapyrrole binding	GO:0015669//gas transport;GO:0012501//programmed cell death	K13825//hemoglobin subunit epsilon	gi|149025256|gb|EDL81623.1|//neuroglobin, isoform CRA_a [Rattus norvegicus];gi|672056821|ref|XP_008763086.1|//PREDICTED: neuroglobin isoform X1 [Rattus norvegicus]
69166	1447	0	61	6.96445	2.43037e-15	Up	1.0397e-15	1810018F18Rik	NA	NA	NA	K14073//pancreatic triacylglycerol lipase [EC:3.1.1.3]	gi|625228295|ref|XP_003515193.2|//PREDICTED: pancreatic triacylglycerol lipase-like [Cricetulus griseus]
271813	3462	12	86	2.87501	3.21998e-15	Up	1.38232e-15	Agbl2	GO:0044444//cytoplasmic part	GO:0046914//transition metal ion binding;GO:0008235//metalloexopeptidase activity	GO:0019538//protein metabolic process	K05840//dopamine receptor D5;K04257//olfactory receptor	gi|160420289|ref|NP_848870.2|//cytosolic carboxypeptidase 2 [Mus musculus]
116939	4649	315.02	141.85	-1.11737	3.90438e-15	Down	1.68245e-15	Pnpla3	GO:0031224//intrinsic component of membrane	GO:0052689//carboxylic ester hydrolase activity;GO:0016298//lipase activity;GO:0016411//acylglycerol O-acyltransferase activity	GO:0006641//triglyceride metabolic process	K13534//patatin-like phospholipase domain-containing protein 3 [EC:3.1.1.3 2.3.1.-]	gi|144226245|ref|NP_473429.2|//patatin-like phospholipase domain-containing protein 3 [Mus musculus]
232934	2188	164	334	1.05986	4.41521e-15	Up	1.90513e-15	Mypop	NA	NA	NA	K03025//DNA-directed RNA polymerase III subunit RPC6;K13814//t-SNARE domain-containing protein 1	NA
20319	2001	10	79	3.01556	1.06276e-14	Up	4.64713e-15	Sfrp2	GO:0044421//extracellular region part	GO:0061135//endopeptidase regulator activity;GO:0005102//receptor binding;GO:0008047//enzyme activator activity	GO:0009952//anterior/posterior pattern specification;GO:0001649//osteoblast differentiation;GO:0016477//cell migration;GO:0010659//cardiac muscle cell apoptotic process;GO:0043407//negative regulation of MAP kinase activity;GO:0030178//negative regulation of Wnt signaling pathway;GO:0016049//cell growth;GO:0008406//gonad development;GO:0001934//positive regulation of protein phosphorylation;GO:00…	K02176//secreted frizzled-related protein 2	gi|635045300|ref|XP_007998238.1|//PREDICTED: secreted frizzled-related protein 2 [Chlorocebus sabaeus]
100041231	632	131.95	285.48	1.14711	1.08872e-14	Up	4.76445e-15	Gm3219	NA	NA	GO:0012501//programmed cell death	NA	gi|148685626|gb|EDL17573.1|//B-cell CLL/lymphoma 7C, isoform CRA_c [Mus musculus]
15415	1269	88	219	1.34907	1.51051e-14	Up	6.65043e-15	Hoxb7	GO:0031981//nuclear lumen	GO:0003677//DNA binding;GO:0001071//nucleic acid binding transcription factor activity	GO:0048562//embryonic organ morphogenesis;GO:0003002//regionalization;GO:0006351//transcription, DNA-templated;GO:0051094//positive regulation of developmental process;GO:0030097//hemopoiesis	K09307//homeobox protein HoxA/B7	gi|88014652|ref|NP_034590.2|//homeobox protein Hox-B7 [Mus musculus]
21952	1038	29	119	2.07055	1.66402e-14	Up	7.33784e-15	Tnni1	GO:0005865//striated muscle thin filament	GO:0043169//cation binding	GO:0006936//muscle contraction;GO:0003208//cardiac ventricle morphogenesis	K10371//troponin I, slow skeletal muscle	gi|625189927|ref|XP_007632658.1|//PREDICTED: troponin I, slow skeletal muscle isoform X2 [Cricetulus griseus]
11639	4894	169	336	1.02515	1.97209e-14	Up	8.72598e-15	Ak4	GO:0044429//mitochondrial part	GO:0016776//phosphotransferase activity, phosphate group as acceptor;GO:0019205//nucleobase-containing compound kinase activity;GO:0032550//purine ribonucleoside binding	GO:0042196//chlorinated hydrocarbon metabolic process;GO:0009150//purine ribonucleotide metabolic process;GO:0016999//antibiotic metabolic process;GO:0007417//central nervous system development	K00939//adenylate kinase [EC:2.7.4.3]	gi|564351830|ref|XP_006238507.1|//PREDICTED: adenylate kinase 4, mitochondrial isoform X1 [Rattus norvegicus]
21898	7891	67	185	1.499	2.0358e-14	Up	9.01257e-15	Tlr4	NA	NA	NA	K10160//toll-like receptor 4	NA
330790	3576	239	96	-1.28219	2.33347e-14	Down	1.036e-14	Hapln4	GO:0031012//extracellular matrix	NA	GO:0022610//biological adhesion	K06853//hyaluronan and proteoglycan link protein 4	gi|148696832|gb|EDL28779.1|//hyaluronan and proteoglycan link protein 4, partial [Mus musculus]
215257	1647	160.14	322.75	1.04479	2.58669e-14	Up	1.15022e-14	Il1f9	GO:0044421//extracellular region part	GO:0005126//cytokine receptor binding	GO:0006952//defense response;GO:0001819//positive regulation of cytokine production	K05487//interleukin 1 family, member 9	gi|224994269|ref|NP_705731.2|//interleukin-36 gamma [Mus musculus]
18609	1287	90	220	1.32322	3.20487e-14	Up	1.43177e-14	Pdx1	GO:0043231//intracellular membrane-bounded organelle	GO:0000981//RNA polymerase II transcription factor activity, sequence-specific DNA binding;GO:0000976//transcription regulatory region sequence-specific DNA binding;GO:0046983//protein dimerization activity	GO:0007399//nervous system development;GO:0043200//response to amino acid;GO:0002009//morphogenesis of an epithelium;GO:0006950//response to stress;GO:0007166//cell surface receptor signaling pathway;GO:0050796//regulation of insulin secretion;GO:0019932//second-messenger-mediated signaling;GO:0008283//cell proliferation;GO:0007584//response to nutrient;GO:0030154//cell differentiation;GO:0010039…	K07594//insulin promoter factor 1	gi|6679269|ref|NP_032840.1|//pancreas/duodenum homeobox protein 1 [Mus musculus]
102465888	119	0	55.08	6.81717	4.32959e-14	Up	1.93975e-14	Mir8097	NA	NA	NA	NA	NA
69142	1109	38.8	134.09	1.82278	7.20877e-14	Up	3.25301e-14	Cd209f	NA	GO:0005488//binding	NA	K06563//CD209 antigen	gi|112180743|gb|AAH21323.1|//Cd209f protein, partial [Mus musculus]
57385	4434	244.1	102.17	-1.22279	1.09976e-13	Down	5.00342e-14	P2ry4	GO:0031224//intrinsic component of membrane;GO:0044459//plasma membrane part	GO:0000166//nucleotide binding;GO:0015065//uridine nucleotide receptor activity;GO:0032550//purine ribonucleoside binding	GO:0006821//chloride transport;GO:0035588//G-protein coupled purinergic receptor signaling pathway	K04271//purinergic receptor P2Y, G protein-coupled, 4	gi|10181172|ref|NP_065646.1|//P2Y purinoceptor 4 [Mus musculus]
22139	1237	79	199	1.36655	1.39458e-13	Up	6.37212e-14	Ttr	GO:0032991//macromolecular complex;GO:0044421//extracellular region part	GO:0005102//receptor binding;GO:0046983//protein dimerization activity	GO:0001523//retinoid metabolic process;GO:0006575//cellular modified amino acid metabolic process;GO:0051234//establishment of localization	K07127//5-hydroxyisourate hydrolase [EC:3.5.2.17]	gi|7305599|ref|NP_038725.1|//transthyretin precursor [Mus musculus]
77220	4115	87	210.8	1.3105	1.68275e-13	Up	7.72191e-14	Tmem200a	GO:0031224//intrinsic component of membrane	NA	NA	NA	gi|50511183|dbj|BAD32577.1|//mKIAA1913 protein [Mus musculus]
13105	1651	39.21	132.53	1.79074	1.99729e-13	Up	9.17917e-14	Cyp2d9	GO:0043231//intracellular membrane-bounded organelle;GO:0031090//organelle membrane	GO:0046914//transition metal ion binding;GO:0046906//tetrapyrrole binding;GO:0016712//oxidoreductase activity, acting on paired donors, with incorporation or reduction of molecular oxygen, reduced flavin or flavoprotein as one donor, and incorporation of one atom of oxygen	GO:0010033//response to organic substance;GO:0044710//single-organism metabolic process	K07414//cytochrome P450 family 2 subfamily D [EC:1.14.14.1]	gi|160948612|ref|NP_034136.2|//cytochrome P450 2D9 [Mus musculus]
67366	763	1	50	5.67757	2.94829e-13	Up	1.36213e-13	Tmed11	GO:0043231//intracellular membrane-bounded organelle;GO:0031224//intrinsic component of membrane	NA	GO:0051234//establishment of localization	K20346//p24 family protein alpha	gi|71037401|ref|NP_080385.2|//transmembrane emp24 domain-containing protein 11 precursor [Mus musculus]
74116	2245	106	237	1.19453	3.64208e-13	Up	1.69109e-13	Pi16	GO:0031224//intrinsic component of membrane	GO:0004857//enzyme inhibitor activity	GO:0051346//negative regulation of hydrolase activity	K20412//peptidase inhibitor 16	gi|116089320|ref|NP_076223.3|//peptidase inhibitor 16 precursor [Mus musculus]
17259	1339	68.03	177.42	1.41664	7.20025e-13	Up	3.38899e-13	Mef2b	GO:0043231//intracellular membrane-bounded organelle;GO:0043234//protein complex	GO:0019899//enzyme binding;GO:0001071//nucleic acid binding transcription factor activity	GO:0006351//transcription, DNA-templated	K09261//MADS-box transcription enhancer factor 2B	gi|113865987|ref|NP_001038949.1|//myocyte-specific enhancer factor 2B [Mus musculus]
26570	9227	72.33	183.68	1.37824	8.65694e-13	Up	4.08763e-13	Slc7a11	GO:0031224//intrinsic component of membrane;GO:0005783//endoplasmic reticulum;GO:0043232//intracellular non-membrane-bounded organelle	GO:0046943//carboxylic acid transmembrane transporter activity	GO:0042221//response to chemical;GO:0046942//carboxylic acid transport;GO:0030168//platelet activation	K13869//solute carrier family 7 (L-type amino acid transporter), member 11	gi|6756011|ref|NP_036120.1|//cystine/glutamate transporter [Mus musculus]
71306	5942	112.03	243.1	1.15138	8.83676e-13	Up	4.1756e-13	Mfap3l	GO:0031224//intrinsic component of membrane	NA	NA	K06756//neuronal cell adhesion molecule	gi|148696689|gb|EDL28636.1|//microfibrillar-associated protein 3-like, isoform CRA_b, partial [Mus musculus];gi|148696688|gb|EDL28635.1|//microfibrillar-associated protein 3-like, isoform CRA_a, partial [Mus musculus]
271844	3125	20	92	2.23534	1.50692e-12	Up	7.18504e-13	Pla2g4f	GO:0001726//ruffle;GO:0000323//lytic vacuole	GO:0043169//cation binding;GO:0004623//phospholipase A2 activity	GO:0015909//long-chain fatty acid transport;GO:0046677//response to antibiotic;GO:0014070//response to organic cyclic compound;GO:0006644//phospholipid metabolic process	K16342//cytosolic phospholipase A2 [EC:3.1.1.4]	gi|67972423|ref|NP_001019316.1|//cytosolic phospholipase A2 zeta [Mus musculus]
69338	1389	246.78	109.77	-1.13503	1.98901e-12	Down	9.52045e-13	1700003D09Rik	GO:0043231//intracellular membrane-bounded organelle;GO:0044297//cell body;GO:0005737//cytoplasm	GO:0004864//protein phosphatase inhibitor activity;GO:0005515//protein binding	GO:0010467//gene expression;GO:0007165//signal transduction;GO:0044092//negative regulation of molecular function;GO:0045924//regulation of female receptivity;GO:0007632//visual behavior	K15494//protein phosphatase 1 regulatory subunit 1B	gi|148684185|gb|EDL16132.1|//mCG146187, partial [Mus musculus]
69215	912	124	257	1.08514	2.47399e-12	Up	1.19104e-12	Sat2	GO:0044424//intracellular part	GO:0008080//N-acetyltransferase activity	GO:0006598//polyamine catabolic process	K00657//diamine N-acetyltransferase [EC:2.3.1.57]	gi|124249210|ref|NP_081267.1|//diamine acetyltransferase 2 [Mus musculus]
69358	910	129	264	1.06688	2.51982e-12	Up	1.21398e-12	Lrrc51	GO:0044424//intracellular part	GO:0008171//O-methyltransferase activity	GO:0042133//neurotransmitter metabolic process;GO:0042491//auditory receptor cell differentiation;GO:0006584//catecholamine metabolic process;GO:0050954//sensory perception of mechanical stimulus	K16606//leucine-rich repeat-containing protein 49;K19753//protein TilB;K11092//U2 small nuclear ribonucleoprotein A'	gi|244790071|ref|NP_081329.1|//leucine-rich repeat-containing protein 51 isoform 1 [Mus musculus];gi|514448671|ref|XP_005000801.1|//PREDICTED: leucine-rich repeat-containing protein 51 isoform X1 [Cavia porcellus]
384763	3671	58	158	1.47951	2.67772e-12	Up	1.2916e-12	Zfp667	GO:0005622//intracellular	GO:0046872//metal ion binding	GO:0006351//transcription, DNA-templated	K09228//KRAB domain-containing zinc finger protein	gi|67972433|ref|NP_001020099.1|//zinc finger protein 667 [Mus musculus]
102238433	5121	292.35	142.76	-1.00039	4.94574e-12	Down	2.40902e-12	Gm28042	NA	GO:0004620//phospholipase activity	NA	K16342//cytosolic phospholipase A2 [EC:3.1.1.4]	gi|167900427|ref|NP_663353.3|//cytosolic phospholipase A2 beta [Mus musculus]
12836	9222	141	278	1.0131	5.74928e-12	Up	2.80706e-12	Col7a1	NA	NA	NA	K16628//collagen, type VII, alpha	gi|568963457|ref|XP_006512000.1|//PREDICTED: collagen alpha-1(VII) chain isoform X3 [Mus musculus]
381157	8421	22	93	2.11344	6.61432e-12	Up	3.23935e-12	Greb1l	GO:0031224//intrinsic component of membrane	NA	NA	NA	gi|134947988|ref|NP_001077097.1|//GREB1-like protein [Mus musculus]
245381	1574	106	27	-1.93932	7.3071e-12	Down	3.58793e-12	Sowahd	NA	NA	NA	K10380//ankyrin;K20175//ankyrin repeat domain-containing protein 27	gi|30424651|ref|NP_776140.1|//ankyrin repeat domain-containing protein SOWAHD [Mus musculus]
66353	628	4	52	3.73415	7.39531e-12	Up	3.63295e-12	Riiad1	NA	GO:0019887//protein kinase regulator activity	GO:0007154//cell communication	NA	gi|21313514|ref|NP_079782.1|//RIIa domain-containing protein 1 [Mus musculus]
74711	1547	2	46	4.55727	9.282e-12	Up	4.58233e-12	Ttll9	GO:0043231//intracellular membrane-bounded organelle;GO:0005815//microtubule organizing center	GO:0016881//acid-amino acid ligase activity;GO:0032550//purine ribonucleoside binding	GO:0036211//protein modification process	K16603//tubulin polyglutamylase TTLL9 [EC:6.-.-.-]	gi|134288919|ref|NP_083340.2|//probable tubulin polyglutamylase TTLL9 isoform 2 [Mus musculus];gi|148674057|gb|EDL06004.1|//tubulin tyrosine ligase like family 9, isoform CRA_a, partial [Mus musculus]
208154	3232	124	252	1.05679	1.14988e-11	Up	5.70329e-12	Btla	GO:0009986//cell surface;GO:0016021//integral component of membrane	GO:0005488//binding	GO:0030888//regulation of B cell proliferation;GO:0042130//negative regulation of T cell proliferation;GO:0007165//signal transduction	K06707//B- and T-lymphocyte attenuator	gi|29243938|ref|NP_808252.1|//B- and T-lymphocyte attenuator isoform 2 precursor [Mus musculus] ;gi|83700227|ref|NP_001032808.2|//B- and T-lymphocyte attenuator isoform 1 precursor [Mus musculus]
60425	1481	132	263	1.02824	1.20979e-11	Up	6.01022e-12	Doc2g	GO:0030136//clathrin-coated vesicle	NA	GO:0051234//establishment of localization	K19918//double C2-like domain-containing protein gamma	gi|40254529|ref|NP_068563.2|//double C2-like domain-containing protein gamma [Mus musculus]
19861	218	11	68	2.66174	1.78308e-11	Up	8.9243e-12	Rnu3b4	NA	NA	NA	NA	gi|296489304|tpg|DAA31417.1|//TPA: polypyrimidine tract binding protein 2-like [Bos taurus]
70550	812	18.83	84.46	2.19895	1.99529e-11	Up	1.00094e-11	5730416F02Rik	GO:0031981//nuclear lumen;GO:0005635//nuclear envelope;GO:0048770//pigment granule	NA	GO:0030835//negative regulation of actin filament depolymerization;GO:0022607//cellular component assembly	K10368//capping protein (actin filament), gelsolin-like	gi|74144652|dbj|BAE27311.1|//unnamed protein product [Mus musculus]
328563	2057	119.74	36.33	-1.68696	3.69191e-11	Down	1.87852e-11	Apol11b	NA	NA	NA	K14480//apolipoprotein L	gi|219521911|ref|NP_001137158.1|//apolipoprotein L 11b [Mus musculus]
19416	1624	67.1	165.18	1.33337	3.93108e-11	Up	2.0043e-11	Rasd1	NA	NA	NA	K07843//RAS, dexamethasone-induced Ras-related protein 1	NA
194237	4093	24	93	1.98791	4.16133e-11	Up	2.1241e-11	Rimkla	GO:0044424//intracellular part	GO:0016879//ligase activity, forming carbon-nitrogen bonds;GO:0043169//cation binding;GO:0032550//purine ribonucleoside binding	GO:0036211//protein modification process	K18311//N-acetylaspartylglutamate/N-acetylaspartylglutamylglutamate synthase [EC:6.3.2.41 6.3.2.42]	gi|148698492|gb|EDL30439.1|//cDNA sequence BC057371, partial [Mus musculus]
13087	1746	10	64	2.71178	4.50456e-11	Up	2.30347e-11	Cyp2a5	GO:0031090//organelle membrane	GO:0046914//transition metal ion binding;GO:0046906//tetrapyrrole binding;GO:0016712//oxidoreductase activity, acting on paired donors, with incorporation or reduction of molecular oxygen, reduced flavin or flavoprotein as one donor, and incorporation of one atom of oxygen	GO:0046686//response to cadmium ion	K07411//cytochrome P450 family 2 subfamily A [EC:1.14.14.1];K17685//cytochrome P450 family 2 subfamily A polypeptide 13 [EC:1.14.14.1]	gi|75832129|ref|NP_031838.2|//cytochrome P450 2A5 [Mus musculus]
229214	1816	0	41	6.39126	5.13347e-11	Up	2.63278e-11	Qrfpr	GO:0031224//intrinsic component of membrane	GO:0008188//neuropeptide receptor activity	GO:0007166//cell surface receptor signaling pathway	K08378//G protein-coupled receptor 103	gi|38016146|ref|NP_937835.1|//pyroglutamylated RFamide peptide receptor [Mus musculus]
319530	3254	6	54	3.20364	5.261e-11	Up	2.70123e-11	Zfp750	GO:0043231//intracellular membrane-bounded organelle	GO:0000982//transcription factor activity, RNA polymerase II core promoter proximal region sequence-specific binding;GO:0046914//transition metal ion binding	GO:0009888//tissue development;GO:0006366//transcription from RNA polymerase II promoter;GO:0048869//cellular developmental process	K14562//Treacher Collins syndrome protein;K11294//nucleolin	gi|148702896|gb|EDL34843.1|//zinc finger protein 750, partial [Mus musculus]
15077	664	41.83	0	-6.35276	5.37113e-11	Down	2.75902e-11	Hist2h3c1	GO:0043231//intracellular membrane-bounded organelle	GO:0005488//binding	NA	K11253//histone H3;K11254//histone H4	gi|27372732|gb|AAO06264.1|//histone protein Hist2h3c1 [Mus musculus]
102871	3738	39	119	1.64313	5.79721e-11	Up	2.98392e-11	D330045A20Rik	NA	NA	NA	NA	gi|30425010|ref|NP_780535.1|//uncharacterized protein CXorf57 homolog [Mus musculus]
360213	2902	107	222	1.08666	7.31463e-11	Up	3.78355e-11	Trim46	GO:0044464//cell part	GO:0046914//transition metal ion binding	NA	K12022//tripartite motif-containing protein 46	gi|87080829|ref|NP_001034555.1|//tripartite motif-containing protein 46 isoform 3 [Mus musculus] ;gi|674036948|ref|XP_008852505.1|//PREDICTED: tripartite motif-containing protein 46 isoform X4 [Nannospalax galili]
319259	997	18.89	81.83	2.14872	7.73956e-11	Up	4.00872e-11	Bricd5	NA	NA	NA	NA	gi|148690381|gb|EDL22328.1|//RIKEN cDNA 9930021D14, isoform CRA_b, partial [Mus musculus]
228564	4218	17.1	78.22	2.22725	7.8266e-11	Up	4.05742e-11	Frmd5	GO:0043232//intracellular non-membrane-bounded organelle;GO:0044425//membrane part	GO:0005515//protein binding	NA	K06107//erythrocyte membrane protein band 4.1	gi|51036627|ref|NP_766261.2|//FERM domain-containing protein 5 [Mus musculus]
67733	2738	62	155	1.35564	9.11081e-11	Up	4.74077e-11	Itgb3bp	GO:0031981//nuclear lumen;GO:0000775//chromosome, centromeric region	NA	GO:0000087//mitotic M phase;GO:0012501//programmed cell death;GO:0006351//transcription, DNA-templated;GO:0007166//cell surface receptor signaling pathway	K11510//centromere protein R	gi|13385850|ref|NP_080624.1|//centromere protein R [Mus musculus]
330409	9213	38	116	1.64376	9.98627e-11	Up	5.20819e-11	Cecr2	NA	NA	NA	K06062//histone acetyltransferase [EC:2.3.1.48]	gi|189458854|ref|NP_001121623.1|//cat eye syndrome critical region protein 2 [Mus musculus]
73873	1953	55	143	1.41222	1.35336e-10	Up	7.09735e-11	Fam161a	GO:0031513//null	NA	GO:0010927//cellular component assembly involved in morphogenesis	K16772//protein FAM161A	gi|148675930|gb|EDL07877.1|//RIKEN cDNA 4930430E16, isoform CRA_a, partial [Mus musculus]
80982	7114	242	116	-1.02717	1.36887e-10	Down	7.1803e-11	Cemip	GO:0044424//intracellular part	NA	NA	K19031//cell migration-inducing and hyaluronan-binding protein [EC:3.2.1.35]	gi|568951708|ref|XP_006508415.1|//PREDICTED: cell migration-inducing and hyaluronan-binding protein isoform X2 [Mus musculus]
18488	5183	36.67	112.79	1.65468	1.48656e-10	Up	7.81825e-11	Cntn3	GO:0031225//anchored component of membrane	NA	GO:0007155//cell adhesion;GO:0048731//system development	K06761//contactin 3	gi|117938277|ref|NP_032805.2|//contactin-3 precursor [Mus musculus]
329941	4331	88	192	1.15924	1.75911e-10	Up	9.29028e-11	Col8a2	NA	NA	GO:0044699//single-organism process	K19479//collagen, type X, alpha	gi|148698346|gb|EDL30293.1|//procollagen, type VIII, alpha 2 [Mus musculus]
100504661	1142	101.43	211.1	1.09115	1.85818e-10	Up	9.82855e-11	Gm20337	NA	NA	NA	NA	NA
76183	2685	111.96	225.28	1.04245	2.2631e-10	Up	1.20174e-10	Celf6	GO:0043231//intracellular membrane-bounded organelle	GO:0003676//nucleic acid binding	GO:0000380//alternative mRNA splicing, via spliceosome	K13207//CUG-BP- and ETR3-like factor	gi|148694025|gb|EDL25972.1|//bruno-like 6, RNA binding protein (Drosophila), isoform CRA_a, partial [Mus musculus]
12563	8185	71.43	166.55	1.25506	2.48513e-10	Up	1.32194e-10	Cdh6	NA	NA	NA	K06798//cadherin 6, type 2, K-cadherin	NA
319164	487	47.4	4.06	-3.51162	2.71555e-10	Down	1.44796e-10	Hist1h2ac	GO:0043231//intracellular membrane-bounded organelle;GO:0000785//chromatin	GO:0046983//protein dimerization activity;GO:0003676//nucleic acid binding	GO:0034728//nucleosome organization	K11251//histone H2A;K11254//histone H4	gi|655839886|ref|XP_002714260.2|//PREDICTED: histone H2A type 1-like [Oryctolagus cuniculus]
380997	1624	0	37.77	6.27288	2.7382e-10	Up	1.46035e-10	Cyp2d12	GO:0043231//intracellular membrane-bounded organelle;GO:0031090//organelle membrane	GO:0046914//transition metal ion binding;GO:0046906//tetrapyrrole binding;GO:0016712//oxidoreductase activity, acting on paired donors, with incorporation or reduction of molecular oxygen, reduced flavin or flavoprotein as one donor, and incorporation of one atom of oxygen	GO:0010033//response to organic substance;GO:0044710//single-organism metabolic process	K07414//cytochrome P450 family 2 subfamily D [EC:1.14.14.1]	gi|51100968|ref|NP_958748.1|//cytochrome P450, family 2, subfamily d, polypeptide 12 [Mus musculus]
16846	3257	78	17	-2.16423	2.88533e-10	Down	1.54115e-10	Lep	GO:0044421//extracellular region part	GO:0051427//hormone receptor binding	GO:0051093//negative regulation of developmental process;GO:0008286//insulin receptor signaling pathway;GO:0007159//leukocyte cell-cell adhesion;GO:0030073//insulin secretion;GO:0006071//glycerol metabolic process;GO:0019216//regulation of lipid metabolic process;GO:0016125//sterol metabolic process;GO:0070091//glucagon secretion;GO:0021953//central nervous system neuron differentiation;GO:003359…	K05424//leptin	gi|6678678|ref|NP_032519.1|//leptin precursor [Mus musculus]
70357	2247	32	103	1.72021	3.12595e-10	Up	1.67437e-10	Kcnip1	GO:0044297//cell body;GO:0034703//cation channel complex;GO:0043005//neuron projection	GO:0046872//metal ion binding;GO:0016247//channel regulator activity;GO:0005261//cation channel activity;GO:0046983//protein dimerization activity	GO:0009593//detection of chemical stimulus;GO:0034220//ion transmembrane transport;GO:0001508//action potential;GO:0007267//cell-cell signaling;GO:0030001//metal ion transport	K19932//neuronal calcium sensor 1;K16575//centractin	gi|507936571|ref|XP_004679259.1|//PREDICTED: Kv channel-interacting protein 1 isoform X1 [Condylura cristata];gi|554531303|ref|XP_005860425.1|//PREDICTED: Kv channel-interacting protein 1 isoform X1 [Myotis brandtii];gi|676280256|gb|KFO34145.1|//Kv channel-interacting protein 1 [Fukomys damarensis];gi|554531305|ref|XP_005860426.1|//PREDICTED: Kv channel-interacting protein 1 isoform X2 [Myotis br…
20198	513	82	181	1.176	3.69531e-10	Up	1.98874e-10	S100a4	GO:0043231//intracellular membrane-bounded organelle;GO:0042995//cell projection;GO:0044444//cytoplasmic part	GO:0046872//metal ion binding;GO:0042802//identical protein binding;GO:0005102//receptor binding;GO:0046983//protein dimerization activity	GO:0007249//I-kappaB kinase/NF-kappaB signaling	K17274//calpactin-1 light chain	gi|33859624|ref|NP_035441.1|//protein S100-A4 [Mus musculus]
75578	1904	34	106	1.67417	3.79376e-10	Up	2.04392e-10	Fggy	NA	GO:0016772//transferase activity, transferring phosphorus-containing groups	GO:0019725//cellular homeostasis;GO:0044238//primary metabolic process;GO:0006796//phosphate-containing compound metabolic process	K00864//glycerol kinase [EC:2.7.1.30]	gi|568929920|ref|XP_006503538.1|//PREDICTED: FGGY carbohydrate kinase domain-containing protein isoform X21 [Mus musculus];gi|755508655|ref|XP_011238935.1|//PREDICTED: FGGY carbohydrate kinase domain-containing protein isoform X2 [Mus musculus]
69694	1366	101	208	1.07594	4.01232e-10	Up	2.16631e-10	Tatdn1	GO:0043231//intracellular membrane-bounded organelle	GO:0004520//endodeoxyribonuclease activity;GO:0043169//cation binding	NA	K03424//TatD DNase family protein [EC:3.1.21.-]	gi|148697366|gb|EDL29313.1|//TatD DNase domain containing 1, isoform CRA_b, partial [Mus musculus]
209448	1914	0	37	6.24316	4.08146e-10	Up	2.20505e-10	Hoxc10	GO:0043231//intracellular membrane-bounded organelle;GO:0043234//protein complex	GO:0003677//DNA binding;GO:0001071//nucleic acid binding transcription factor activity	GO:0021522//spinal cord motor neuron differentiation;GO:0003002//regionalization;GO:0006351//transcription, DNA-templated;GO:0050877//neurological system process;GO:0035108//limb morphogenesis	K17444//homrobox protein Hox-C10	gi|326937445|ref|NP_034592.2|//homeobox protein Hox-C10 [Mus musculus]
100125931	3781	28.61	96.18	1.78293	4.54398e-10	Up	2.46176e-10	Phtf1os	NA	NA	NA	NA	gi|26341994|dbj|BAC34659.1|//unnamed protein product [Mus musculus]
69356	424	0	36	6.20364	6.90109e-10	Up	3.77386e-10	1700003I22Rik	NA	NA	NA	NA	NA
192212	4266	0	35	6.16299	1.16974e-09	Up	6.47515e-10	Prom2	GO:0031224//intrinsic component of membrane;GO:0043231//intracellular membrane-bounded organelle;GO:0012505//endomembrane system;GO:0044459//plasma membrane part;GO:0031090//organelle membrane;GO:0031988//null;GO:0005902//microvillus	GO:0005102//receptor binding	NA	K15602//prominin 2	gi|20086520|gb|AAM10543.1|AF269062_1//prominin-2 [Mus musculus];gi|148696249|gb|EDL28196.1|//prominin 2, isoform CRA_b, partial [Mus musculus]
21818	4144	36.89	107.55	1.57742	1.51704e-09	Up	8.45025e-10	Tgm3	GO:0005856//cytoskeleton;GO:0009898//cytoplasmic side of plasma membrane	GO:0046872//metal ion binding;GO:0017111//nucleoside-triphosphatase activity;GO:0016755//transferase activity, transferring amino-acyl groups;GO:0032550//purine ribonucleoside binding	GO:0006464//cellular protein modification process;GO:0030216//keratinocyte differentiation;GO:0009154//purine ribonucleotide catabolic process;GO:0045229//external encapsulating structure organization;GO:0051259//protein oligomerization	K05620//transglutaminase 3 [EC:2.3.2.13]	gi|124001551|ref|NP_033400.2|//protein-glutamine gamma-glutamyltransferase E precursor [Mus musculus]
240843	4117	197	91	-1.08055	1.59111e-09	Down	8.8775e-10	Brinp2	GO:0043231//intracellular membrane-bounded organelle;GO:0044297//cell body;GO:0043005//neuron projection	NA	GO:0051726//regulation of cell cycle;GO:0048731//system development	NA	gi|28972830|dbj|BAC65831.1|//mKIAA1747 protein [Mus musculus]
26367	3240	105.35	209.5	1.02547	1.61032e-09	Up	8.99029e-10	Ceacam2	NA	NA	NA	K06499//carcinoembryonic antigen-related cell adhesion molecule	NA
100040208	870	0	34.25	6.13174	1.7381e-09	Up	9.72378e-10	Gm2663	GO:0044421//extracellular region part	GO:0004175//endopeptidase activity;GO:0043169//cation binding	GO:0044707//single-multicellular organism process;GO:0019538//protein metabolic process	K01312//trypsin [EC:3.4.21.4]	gi|156627586|ref|NP_001096130.1|//trypsinogen 4 precursor [Mus musculus]
230590	2289	149	60	-1.27857	1.9648e-09	Down	1.10306e-09	Zyg11a	NA	NA	NA	K10350//Zyg-11 protein homolog	gi|269308195|ref|NP_001161408.1|//protein zyg-11 homolog A [Mus musculus]
93712	4534	64	148.54	1.24842	2.68716e-09	Up	1.52072e-09	Pcdhga4	GO:0031224//intrinsic component of membrane	NA	GO:0016337//single organismal cell-cell adhesion	K16497//protocadherin gamma subfamily C;K16495//protocadherin gamma subfamily A	gi|148747499|ref|NP_291065.3|//protocadherin gamma-A4 precursor [Mus musculus]
19064	480	2	36	4.20364	3.43221e-09	Up	1.95109e-09	Ppy	NA	GO:0005102//receptor binding	GO:0044707//single-multicellular organism process;GO:0015031//protein transport	K05234//pancreatic polypeptide	gi|6679453|ref|NP_032944.1|//pancreatic prohormone precursor [Mus musculus]
75429	618	69	155	1.20131	3.73047e-09	Up	2.12538e-09	Fam183b	NA	NA	NA	NA	gi|242247217|ref|NP_001156350.1|//protein FAM183B isoform 2 [Mus musculus] ;gi|242247213|ref|NP_083559.1|//protein FAM183B isoform 1 [Mus musculus]
15437	1737	92	188	1.06474	3.79801e-09	Up	2.16562e-09	Hoxd8	NA	NA	NA	K09308//homeobox protein HoxB/C/D8	gi|112807184|ref|NP_032302.2|//homeobox protein Hox-D8 isoform a [Mus musculus];gi|595582259|ref|NP_001277659.1|//homeobox protein Hox-D8 isoform b [Mus musculus]
272411	2367	51	127	1.34997	5.08322e-09	Up	2.92077e-09	B3gnt6	GO:0031224//intrinsic component of membrane;GO:0043231//intracellular membrane-bounded organelle;GO:0012505//endomembrane system	GO:0008375//acetylglucosaminyltransferase activity	GO:0016266//O-glycan processing	K00739//acetylgalactosaminyl-O-glycosyl-glycoprotein beta-1,3-N-acetylglucosaminyltransferase [EC:2.4.1.147]	gi|124487189|ref|NP_001074636.1|//acetylgalactosaminyl-O-glycosyl-glycoprotein beta-1,3-N-acetylglucosaminyltransferase [Mus musculus]
12823	10542	0	32	6.03371	5.761e-09	Up	3.32287e-09	Col19a1	NA	NA	GO:0014706//striated muscle tissue development;GO:0043062//extracellular structure organization	K16630//collagen, type XXII, alpha	gi|568905676|ref|XP_006495706.1|//PREDICTED: collagen alpha-1(XIX) chain isoform X3 [Mus musculus]
18823	3368	95.83	191.87	1.03529	5.95724e-09	Up	3.44157e-09	Plp1	GO:0044464//cell part;GO:0016021//integral component of membrane	GO:0005198//structural molecule activity;GO:0005488//binding	GO:0010467//gene expression;GO:0021700//developmental maturation;GO:0014003//oligodendrocyte development;GO:0007267//cell-cell signaling;GO:0007166//cell surface receptor signaling pathway;GO:0001676//long-chain fatty acid metabolic process;GO:0008366//axon ensheathment	K17271//myelin proteolipid protein	gi|41349501|ref|NP_955772.1|//myelin proteolipid protein isoform 2 [Homo sapiens];gi|521027133|gb|EPQ08921.1|//Myelin proteolipid protein [Myotis brandtii];gi|504157280|ref|XP_004590217.1|//PREDICTED: myelin proteolipid protein isoform X1 [Ochotona princeps]
100503496	1776	82.71	22.79	-1.82595	6.38882e-09	Down	3.69902e-09	LOC100503496	GO:0031224//intrinsic component of membrane	GO:0015291//secondary active transmembrane transporter activity	GO:0044763//single-organism cellular process;GO:0051234//establishment of localization	K08183//MFS transporter, MCP family, solute carrier family 16 (monocarboxylic acid transporters), member 6	gi|71067107|ref|NP_001025013.1|//monocarboxylate transporter 7 isoform a [Mus musculus]
545641	1078	60.3	140.34	1.25241	6.75284e-09	Up	3.91602e-09	Gm5860	NA	NA	NA	NA	NA
20277	2694	1	32	5.03371	7.57365e-09	Up	4.4069e-09	Scnn1b	GO:0009986//cell surface;GO:0044459//plasma membrane part;GO:0034703//cation channel complex	GO:0019904//protein domain specific binding;GO:0005272//sodium channel activity	GO:0044319//wound healing, spreading of cells;GO:0006814//sodium ion transport;GO:0007606//sensory perception of chemical stimulus	K04825//amiloride-sensitive sodium channel subunit beta	gi|6755412|ref|NP_035455.1|//amiloride-sensitive sodium channel subunit beta [Mus musculus]
100504069	908	54	130	1.30119	9.04245e-09	Up	5.28873e-09	Gm15915	NA	NA	NA	NA	NA
242711	958	0	31.09	5.99209	9.36128e-09	Up	5.48386e-09	Cela3a	NA	GO:0004175//endopeptidase activity	GO:0019538//protein metabolic process	K01345//pancreatic endopeptidase E [EC:3.4.21.70]	gi|187283027|ref|NP_001119790.1|//uncharacterized protein LOC242711 precursor [Mus musculus]
67445	1383	40	108	1.46667	9.56299e-09	Up	5.60534e-09	C1qtnf4	GO:0044421//extracellular region part	GO:0005102//receptor binding	NA	K19470//complement C1q tumor necrosis factor-related protein 6;K18744//caprin-2	gi|635013582|ref|XP_007997484.1|//PREDICTED: complement C1q tumor necrosis factor-related protein 4 [Chlorocebus sabaeus]
12348	1450	65	146	1.20117	1.05719e-08	Up	6.21262e-09	Car11	GO:0044459//plasma membrane part	NA	NA	K18245//carbonic anhydrase 2 [EC:4.2.1.1]	gi|625290240|ref|XP_007636877.1|//PREDICTED: carbonic anhydrase-related protein 11 isoform X4 [Cricetulus griseus]
18993	3080	1	31	4.98791	1.35183e-08	Up	7.98468e-09	Pou3f3	GO:0043231//intracellular membrane-bounded organelle	GO:0003677//DNA binding;GO:0000981//RNA polymerase II transcription factor activity, sequence-specific DNA binding	GO:0044763//single-organism cellular process;GO:0072070//loop of Henle development;GO:0072017//distal tubule development;GO:0030900//forebrain development;GO:0008283//cell proliferation;GO:0006366//transcription from RNA polymerase II promoter	K09365//POU domain transcription factor, class 3	gi|112421036|ref|NP_032926.2|//POU domain, class 3, transcription factor 3 [Mus musculus]
228003	2538	12.47	58.48	2.26319	1.38484e-08	Up	8.18764e-09	Klhl41	NA	NA	NA	K10473//kelch repeat and BTB domain-containing protein 5/10	NA
100417831	4357	0	29.07	5.89517	2.78847e-08	Up	1.68184e-08	Gm18853	NA	NA	NA	K12797//caspase recruitment domain-containing protein 6;K06551//signal-regulatory protein alpha/beta1/gamma	gi|115270958|ref|NP_083276.2|//interferon-induced very large GTPase 1 [Mus musculus]
239827	2184	45	113	1.36204	2.85779e-08	Up	1.7253e-08	Pigz	GO:0031224//intrinsic component of membrane;GO:0005789//endoplasmic reticulum membrane	GO:0016758//transferase activity, transferring hexosyl groups	GO:0006497//protein lipidation	K08098//phosphatidylinositol glycan, class Z [EC:2.4.1.-]	gi|148665343|gb|EDK97759.1|//phosphatidylinositol glycan anchor biosynthesis, class Z [Mus musculus]
434768	1206	35.57	97.94	1.49495	2.99014e-08	Up	1.80831e-08	Rhox8	NA	NA	NA	K09329//paired mesoderm homeobox protein;K09452//homeobox protein aristaless-related;K09451//homeobox protein aristaless-like 4;K09356//paired-like homeodomain transcription factor 1;K09357//paired-like homeodomain transcription factor 3	NA
69652	1831	3	35	3.57803	3.25617e-08	Up	1.97786e-08	2310069B03Rik	NA	NA	NA	NA	gi|148666624|gb|EDK99040.1|//mCG144868, partial [Mus musculus]
22141	5941	156.1	70.33	-1.11655	3.48224e-08	Down	2.1196e-08	Tub	GO:0016020//membrane;GO:0043231//intracellular membrane-bounded organelle;GO:0044444//cytoplasmic part	GO:0004930//G-protein coupled receptor activity	GO:0009719//response to endogenous stimulus;GO:0009583//detection of light stimulus;GO:0043010//camera-type eye development;GO:0043170//macromolecule metabolic process;GO:0007166//cell surface receptor signaling pathway;GO:0006909//phagocytosis;GO:0050954//sensory perception of mechanical stimulus	K19600//tubby-related protein 1	gi|11230782|ref|NP_068685.1|//tubby protein [Mus musculus]
75659	1267	37	99	1.45361	4.84915e-08	Up	2.97573e-08	Wdr54	NA	NA	NA	NA	gi|12963827|ref|NP_076279.1|//WD repeat-containing protein 54 [Mus musculus]
19065	1903	14	59	2.109	4.87544e-08	Up	2.99468e-08	Npy4r	GO:0031224//intrinsic component of membrane	GO:0004983//neuropeptide Y receptor activity;GO:0033218//amide binding	GO:0007186//G-protein coupled receptor signaling pathway;GO:0007267//cell-cell signaling	K04206//neuropeptide Y receptor type 4	gi|157057097|ref|NP_032945.3|//neuropeptide Y receptor type 4 [Mus musculus]
106722	2252	18.16	66.75	1.91171	5.23684e-08	Up	3.22211e-08	G6b	GO:0031224//intrinsic component of membrane	GO:0005539//glycosaminoglycan binding	NA	NA	gi|300360565|ref|NP_001177941.1|//protein G6b isoform 1 precursor [Mus musculus];gi|85701726|ref|NP_001028393.1|//protein G6b isoform 2 precursor [Mus musculus]
102443351	5069	35.06	3.04	-3.49397	6.05354e-08	Down	3.7428e-08	Xntrpc	GO:0012505//endomembrane system;GO:0031090//organelle membrane;GO:0044425//membrane part	GO:0005262//calcium channel activity;GO:0005488//binding	GO:0044763//single-organism cellular process;GO:0007617//mating behavior;GO:0002118//aggressive behavior	K04965//transient receptor potential cation channel subfamily C member 2	gi|154090945|ref|NP_035774.2|//Xndr-Trpc2 readthrough [Mus musculus] ;gi|918587481|ref|XP_013367168.1|//PREDICTED: short transient receptor potential channel 2-like [Chinchilla lanigera]
319191	448	25.19	78.8	1.67906	6.37287e-08	Up	3.94613e-08	Hist1h2ai	GO:0043231//intracellular membrane-bounded organelle;GO:0000785//chromatin	GO:0046983//protein dimerization activity;GO:0003676//nucleic acid binding	GO:0034728//nucleosome organization	K11251//histone H2A	gi|829934940|ref|XP_012596775.1|//PREDICTED: histone H2A type 1-H-like isoform X2 [Microcebus murinus]
237930	3223	5	39	2.99718	6.50143e-08	Up	4.02649e-08	Ttll6	GO:0043231//intracellular membrane-bounded organelle	GO:0008092//cytoskeletal protein binding;GO:0016881//acid-amino acid ligase activity	GO:0018200//peptidyl-glutamic acid modification;GO:0007017//microtubule-based process	K16582//tubulin polyglutamylase TTLL6/13 [EC:6.-.-.-]	gi|282847336|ref|NP_766387.2|//tubulin polyglutamylase TTLL6 [Mus musculus]
16516	5206	170.16	81.48	-1.02866	7.19803e-08	Down	4.47205e-08	Kcnj15	GO:0031224//intrinsic component of membrane	GO:0005249//voltage-gated potassium channel activity;GO:0005488//binding	GO:0034220//ion transmembrane transport;GO:0030001//metal ion transport	K05008//potassium inwardly-rectifying channel subfamily J member 15	gi|568997364|ref|XP_006523013.1|//PREDICTED: ATP-sensitive inward rectifier potassium channel 15 isoform X2 [Mus musculus];gi|84872185|ref|NP_001034146.1|//ATP-sensitive inward rectifier potassium channel 15 isoform a [Mus musculus]
19693	692	0	27	5.7886	8.60009e-08	Up	5.37196e-08	Reg2	NA	GO:0005102//receptor binding	NA	K06560//mannose receptor, C type	gi|6677705|ref|NP_033069.1|//lithostathine-2 precursor [Mus musculus]
19213	1508	0	27	5.7886	8.60009e-08	Up	5.37196e-08	Ptf1a	GO:0043231//intracellular membrane-bounded organelle;GO:0043234//protein complex	GO:0000982//transcription factor activity, RNA polymerase II core promoter proximal region sequence-specific binding;GO:0003677//DNA binding;GO:0005515//protein binding	GO:0030522//intracellular receptor signaling pathway;GO:0031016//pancreas development;GO:0030182//neuron differentiation;GO:0009653//anatomical structure morphogenesis;GO:0007420//brain development;GO:0006366//transcription from RNA polymerase II promoter	K09073//pancreas-specific transcription factor 1a	gi|6561911|dbj|BAA88249.1|//pancreas transcription factor1 p48 subunit [Mus musculus]
26366	1060	3.16	33.7	3.44846	9.01929e-08	Up	5.64319e-08	Ceacam10	NA	NA	NA	K06499//carcinoembryonic antigen-related cell adhesion molecule	gi|229092064|ref|NP_031701.3|//carcinoembryonic antigen-related cell adhesion molecule 10 precursor [Mus musculus]
66065	1365	30	86	1.55308	9.23909e-08	Up	5.78499e-08	Hsd17b14	GO:0005815//microtubule organizing center;GO:0044444//cytoplasmic part	GO:0033764//steroid dehydrogenase activity, acting on the CH-OH group of donors, NAD or NADP as acceptor;GO:0036094//small molecule binding	GO:0008202//steroid metabolic process	K00826//branched-chain amino acid aminotransferase [EC:2.6.1.42];K08683//3-hydroxyacyl-CoA dehydrogenase / 3-hydroxy-2-methylbutyryl-CoA dehydrogenase [EC:1.1.1.35 1.1.1.178]	gi|295054257|ref|NP_079606.3|//17-beta-hydroxysteroid dehydrogenase 14 [Mus musculus]
381308	1789	49.55	116.57	1.26795	9.61727e-08	Up	6.02845e-08	Mnda	GO:0016604//nuclear body	GO:0000989//transcription factor activity, transcription factor binding;GO:0043566//structure-specific DNA binding;GO:0005515//protein binding	GO:0035456//response to interferon-beta;GO:0001649//osteoblast differentiation;GO:0002253//activation of immune response;GO:0009267//cellular response to starvation;GO:0019079//viral genome replication;GO:0010951//negative regulation of endopeptidase activity;GO:2001056//positive regulation of cysteine-type endopeptidase activity;GO:0002252//immune effector process;GO:0016049//cell growth;GO:0072…	K12966//absent in melanoma 2;K12971//interferon-activable protein 202	gi|684179335|ref|NP_001288674.1|//interferon-activable protein 205-B isoform 2 [Mus musculus];gi|84781795|ref|NP_001028622.1|//interferon-activable protein 205-B isoform 1 [Mus musculus]
66106	1089	46	111	1.30456	1.0303e-07	Up	6.4738e-08	Smpx	GO:0043231//intracellular membrane-bounded organelle;GO:0031672//A band;GO:0005924//cell-substrate adherens junction	NA	GO:0006936//muscle contraction	NA	gi|357588496|ref|NP_001239520.1|//small muscular protein [Mus musculus]
71242	723	63	136	1.14389	1.0927e-07	Up	6.88101e-08	Spata24	GO:0031981//nuclear lumen	GO:0042802//identical protein binding;GO:0003676//nucleic acid binding	GO:0048232//male gamete generation;GO:0006351//transcription, DNA-templated;GO:0048869//cellular developmental process	NA	gi|56961614|ref|NP_083761.1|//spermatogenesis-associated protein 24 isoform 2 [Mus musculus];gi|56961629|ref|NP_082009.3|//spermatogenesis-associated protein 24 isoform 1 [Mus musculus]
27220	848	66	140	1.1186	1.20947e-07	Up	7.63735e-08	Cartpt	GO:0044421//extracellular region part;GO:0016023//null	GO:0005488//binding;GO:0005179//hormone activity	GO:0008217//regulation of blood pressure;GO:0033554//cellular response to stress;GO:0002762//negative regulation of myeloid leukocyte differentiation;GO:0030073//insulin secretion;GO:0042593//glucose homeostasis;GO:0034103//regulation of tissue remodeling;GO:0032845//negative regulation of homeostatic process;GO:0070091//glucagon secretion;GO:0032096//negative regulation of response to food;GO:00…	K06236//collagen, type I, alpha	gi|139948472|ref|NP_038760.3|//cocaine- and amphetamine-regulated transcript protein isoform 1 preproprotein [Mus musculus];gi|74149156|dbj|BAE22382.1|//unnamed protein product [Mus musculus]
100042314	874	24.86	76.71	1.6593	1.21569e-07	Up	7.67938e-08	Gm10639	GO:0031965//nuclear membrane;GO:0044444//cytoplasmic part	GO:0016765//transferase activity, transferring alkyl or aryl (other than methyl) groups;GO:0072341//modified amino acid binding	GO:0006805//xenobiotic metabolic process;GO:0044767//single-organism developmental process	K00799//glutathione S-transferase [EC:2.5.1.18]	gi|169808401|ref|NP_001116132.1|//uncharacterized protein LOC100042314 [Mus musculus]
243373	3573	49	115	1.26449	1.24612e-07	Up	7.87881e-08	AI854703	NA	NA	NA	K09228//KRAB domain-containing zinc finger protein	NA
76943	2548	1	27	4.7886	1.38506e-07	Up	8.78294e-08	Psapl1	GO:0000323//lytic vacuole	NA	GO:0006643//membrane lipid metabolic process	K12382//saposin	gi|124301214|ref|NP_780458.2|//proactivator polypeptide-like 1 precursor [Mus musculus]
216749	3276	108	42	-1.32886	1.42214e-07	Down	9.0263e-08	Nmur2	GO:0031224//intrinsic component of membrane	GO:0008188//neuropeptide receptor activity;GO:0005254//chloride channel activity;GO:0042923//neuropeptide binding;GO:0032550//purine ribonucleoside binding	GO:0007399//nervous system development;GO:0015909//long-chain fatty acid transport;GO:0007186//G-protein coupled receptor signaling pathway;GO:0019722//calcium-mediated signaling;GO:0007267//cell-cell signaling;GO:0002021//response to dietary excess;GO:0051480//regulation of cytosolic calcium ion concentration;GO:0033555//multicellular organismal response to stress;GO:0044708//single-organism beh…	K05053//neuromedin U receptor 2	gi|31543326|ref|NP_694719.2|//neuromedin-U receptor 2 [Mus musculus]
19886	7401	63	135	1.13325	1.50879e-07	Up	9.59716e-08	Ros1	GO:0031224//intrinsic component of membrane	GO:0004713//protein tyrosine kinase activity;GO:0019902//phosphatase binding;GO:0032550//purine ribonucleoside binding	GO:0006817//phosphate ion transport;GO:0002064//epithelial cell development;GO:0010467//gene expression;GO:0006464//cellular protein modification process;GO:0048232//male gamete generation;GO:0043408//regulation of MAPK cascade;GO:0040007//growth;GO:0006796//phosphate-containing compound metabolic process	K05088//proto-oncogene tyrosine-protein kinase ROS [EC:2.7.10.1]	gi|148673126|gb|EDL05073.1|//Ros1 proto-oncogene, isoform CRA_a, partial [Mus musculus]
328778	1434	8	44	2.49314	1.87724e-07	Up	1.20276e-07	Rab26	GO:0012505//endomembrane system;GO:0031224//intrinsic component of membrane;GO:0030141//secretory granule;GO:0030133//transport vesicle	GO:0017111//nucleoside-triphosphatase activity;GO:0032550//purine ribonucleoside binding	GO:0006886//intracellular protein transport;GO:0009154//purine ribonucleotide catabolic process;GO:0035556//intracellular signal transduction;GO:0048731//system development;GO:0006887//exocytosis	K07913//Ras-related protein Rab-26	gi|254939698|ref|NP_796349.1|//ras-related protein Rab-26 [Mus musculus]
18478	2152	9	46	2.38735	2.02851e-07	Up	1.30413e-07	Pah	NA	GO:0031406//carboxylic acid binding;GO:0042802//identical protein binding;GO:0046914//transition metal ion binding;GO:0016714//oxidoreductase activity, acting on paired donors, with incorporation or reduction of molecular oxygen, reduced pteridine as one donor, and incorporation of one atom of oxygen	GO:0006558//L-phenylalanine metabolic process;GO:0006732//coenzyme metabolic process;GO:0006464//cellular protein modification process;GO:0006570//tyrosine metabolic process	K00500//phenylalanine-4-hydroxylase [EC:1.14.16.1]	gi|171543886|ref|NP_032803.2|//phenylalanine-4-hydroxylase [Mus musculus]
20472	2108	1.31	27.16	4.40756	2.05045e-07	Up	1.31872e-07	Six2	GO:0043231//intracellular membrane-bounded organelle	GO:0003677//DNA binding;GO:0005515//protein binding;GO:0001071//nucleic acid binding transcription factor activity	GO:0042471//ear morphogenesis;GO:0006886//intracellular protein transport;GO:0048704//embryonic skeletal system morphogenesis;GO:0001708//cell fate specification;GO:0009888//tissue development;GO:0006366//transcription from RNA polymerase II promoter	K19472//homeobox protein SIX2	gi|586455308|ref|XP_006839478.1|//PREDICTED: homeobox protein SIX2 [Chrysochloris asiatica]
245827	14423	2	29	3.89169	2.18665e-07	Up	1.40909e-07	Fat2	NA	NA	NA	K16506//protocadherin Fat 1/2/3	NA
108078	3579	3.91	34.02	3.15485	2.33713e-07	Up	1.50876e-07	Olr1	GO:0031224//intrinsic component of membrane;GO:0016020//membrane;GO:0019898//extrinsic component of membrane	GO:0030228//lipoprotein particle receptor activity;GO:0005488//binding	GO:0016337//single organismal cell-cell adhesion;GO:0006952//defense response;GO:0019538//protein metabolic process;GO:0000302//response to reactive oxygen species	K08763//oxidised low-density lipoprotein receptor 1	gi|666875863|ref|NP_001288025.1|//oxidized low-density lipoprotein receptor 1 isoform 2 [Mus musculus];gi|148667512|gb|EDK99928.1|//oxidized low density lipoprotein (lectin-like) receptor 1 [Mus musculus];gi|666875833|ref|NP_001288023.1|//oxidized low-density lipoprotein receptor 1 isoform 3 [Mus musculus]
329093	1940	0	25	5.67757	2.57797e-07	Up	1.67169e-07	Cpa6	GO:0031012//extracellular matrix	GO:0046914//transition metal ion binding;GO:0008235//metalloexopeptidase activity	GO:0019538//protein metabolic process	K08782//carboxypeptidase A6 [EC:3.4.17.1]	gi|524925128|ref|XP_005066810.1|//PREDICTED: carboxypeptidase A6 [Mesocricetus auratus];gi|56119154|ref|NP_808502.2|//carboxypeptidase A6 isoform 1 preproprotein [Mus musculus]
18050	888	1.08	26.07	4.627	2.69324e-07	Up	1.74955e-07	Klk1b3	GO:0044421//extracellular region part	GO:0004175//endopeptidase activity;GO:0043169//cation binding;GO:0005102//receptor binding;GO:0004871//signal transducer activity	GO:0008217//regulation of blood pressure;GO:0006941//striated muscle contraction;GO:0016485//protein processing;GO:0007154//cell communication;GO:0050880//regulation of blood vessel size;GO:0003214//cardiac left ventricle morphogenesis;GO:0043043//peptide biosynthetic process	K01325//tissue kallikrein [EC:3.4.21.35]	gi|148690753|gb|EDL22700.1|//mCG145360, partial [Mus musculus]
242594	3069	68	140	1.07553	2.94006e-07	Up	1.91668e-07	1700024P16Rik	NA	NA	NA	K17698//FYN binding protein	gi|244790089|ref|NP_001156452.1|//uncharacterized protein C1orf168 homolog isoform b [Mus musculus] ;gi|553727133|ref|NP_001272881.1|//uncharacterized protein C1orf168 homolog isoform a [Mus musculus]
73626	856	0	24.75	5.66307	2.95752e-07	Up	1.92841e-07	1810009J06Rik	GO:0044421//extracellular region part	GO:0004175//endopeptidase activity;GO:0043169//cation binding	GO:0044707//single-multicellular organism process;GO:0019538//protein metabolic process	K01312//trypsin [EC:3.4.21.4]	gi|12963793|ref|NP_076196.1|//RIKEN cDNA 1810009J06 precursor [Mus musculus]
68444	1646	1.9	27.66	3.89744	4.09648e-07	Up	2.69709e-07	Cyp2d13	GO:0043231//intracellular membrane-bounded organelle;GO:0031090//organelle membrane	GO:0046914//transition metal ion binding;GO:0046906//tetrapyrrole binding;GO:0016712//oxidoreductase activity, acting on paired donors, with incorporation or reduction of molecular oxygen, reduced flavin or flavoprotein as one donor, and incorporation of one atom of oxygen	GO:0010033//response to organic substance;GO:0044710//single-organism metabolic process	K07414//cytochrome P450 family 2 subfamily D [EC:1.14.14.1]	gi|148672550|gb|EDL04497.1|//mCG142682, partial [Mus musculus]
225638	7250	12	50	2.0926	5.79747e-07	Up	3.84784e-07	Alpk2	NA	NA	NA	K08868//alpha-kinase	gi|254675181|ref|NP_001032371.1|//alpha-protein kinase 2 [Mus musculus]
244233	3454	6	37	2.6582	7.36329e-07	Up	4.92454e-07	Cd163l1	GO:0016020//membrane	NA	NA	K06545//CD163 antigen	gi|91064872|ref|NP_766497.3|//CD163 molecule-like 1 precursor [Mus musculus]
74052	4182	1	24	4.61867	8.08948e-07	Up	5.42423e-07	Ttc21a	NA	NA	NA	K19673//tetratricopeptide repeat protein 21B	gi|225543311|ref|NP_083011.2|//tetratricopeptide repeat protein 21A [Mus musculus]
239554	4812	67	135	1.04444	8.86411e-07	Up	5.96311e-07	Foxred2	GO:0044432//endoplasmic reticulum part	GO:0000166//nucleotide binding;GO:0003824//catalytic activity	GO:0043161//proteasome-mediated ubiquitin-dependent protein catabolic process;GO:0044710//single-organism metabolic process	K00485//dimethylaniline monooxygenase (N-oxide forming) [EC:1.14.13.8]	gi|269914150|ref|NP_001017983.2|//FAD-dependent oxidoreductase domain-containing protein 2 precursor [Mus musculus]
328258	1498	85	31	-1.42148	8.88769e-07	Down	5.98e-07	Slc25a48	GO:0031224//intrinsic component of membrane;GO:0043231//intracellular membrane-bounded organelle;GO:0019866//organelle inner membrane	NA	GO:0044763//single-organism cellular process;GO:0051234//establishment of localization	K15124//solute carrier family 25, member 48	gi|254692847|ref|NP_808477.2|//solute carrier family 25 member 48 [Mus musculus]
68173	1777	87.24	32.36	-1.39707	8.90664e-07	Down	5.99378e-07	Ppifos	GO:0005743//mitochondrial inner membrane	GO:0033218//amide binding;GO:0008144//drug binding;GO:0016859//cis-trans isomerase activity	GO:0010823//negative regulation of mitochondrion organization;GO:0034614//cellular response to reactive oxygen species;GO:0043462//regulation of ATPase activity;GO:0006839//mitochondrial transport;GO:0070265//necrotic cell death;GO:0032410//negative regulation of transporter activity;GO:0044267//cellular protein metabolic process;GO:0051592//response to calcium ion;GO:0046685//response to arsenic…	K09565//peptidyl-prolyl isomerase F (cyclophilin D) [EC:5.2.1.8]	gi|12860006|dbj|BAB31835.1|//unnamed protein product [Mus musculus]
245195	610	22	67	1.64037	9.34868e-07	Up	6.29773e-07	Retnlg	NA	GO:0005102//receptor binding	NA	K13438//resistin	gi|225007619|ref|NP_853627.2|//resistin-like gamma precursor [Mus musculus]
12944	1698	53.3	115	1.14314	1.056e-06	Up	7.13329e-07	Crp	GO:0044421//extracellular region part;GO:0043005//neuron projection	GO:0043169//cation binding;GO:0071813//lipoprotein particle binding;GO:0042802//identical protein binding;GO:0032934//sterol binding	GO:0051592//response to calcium ion;GO:0010742//macrophage derived foam cell differentiation;GO:0010883//regulation of lipid storage;GO:0010976//positive regulation of neuron projection development;GO:0002455//humoral immune response mediated by circulating immunoglobulin;GO:0002526//acute inflammatory response;GO:0043623//cellular protein complex assembly	K16143//null	gi|162138926|ref|NP_031794.3|//C-reactive protein precursor [Mus musculus]
239167	3001	81	29	-1.44816	1.14312e-06	Down	7.75082e-07	Synb	GO:0036338//viral membrane	NA	NA	K04257//olfactory receptor;K10279//F-box and leucine-rich repeat protein 13;K14684//solute carrier family 25 (mitochondrial phosphate transporter), member 23/24/25/41	gi|148703999|gb|EDL35946.1|//RIKEN cDNA D930020E02, partial [Mus musculus]
20962	1132	14.42	53.13	1.91517	1.1596e-06	Up	7.86658e-07	Sycp3	GO:0043073//germ cell nucleus;GO:0000795//synaptonemal complex	GO:0003676//nucleic acid binding;GO:0046983//protein dimerization activity	GO:0007129//synapsis;GO:0000087//mitotic M phase;GO:0016321//female meiosis chromosome segregation;GO:0043486//histone exchange;GO:0048232//male gamete generation;GO:0044237//cellular metabolic process;GO:0006915//apoptotic process	K19528//synaptonemal complex protein 3	gi|226442799|ref|NP_035647.2|//synaptonemal complex protein 3 [Mus musculus]
16871	2158	6	36	2.61867	1.26865e-06	Up	8.62692e-07	Lhx3	GO:0043231//intracellular membrane-bounded organelle;GO:0043234//protein complex	GO:0003677//DNA binding;GO:0046914//transition metal ion binding;GO:0001071//nucleic acid binding transcription factor activity	GO:0021523//somatic motor neuron differentiation;GO:0043583//ear development;GO:0003002//regionalization;GO:0048665//neuron fate specification;GO:0021536//diencephalon development;GO:0007411//axon guidance;GO:0006915//apoptotic process;GO:0006366//transcription from RNA polymerase II promoter	K09374//LIM homeobox protein 3/4	gi|148676344|gb|EDL08291.1|//mCG18748, isoform CRA_a [Mus musculus];gi|148676345|gb|EDL08292.1|//mCG18748, isoform CRA_b [Mus musculus]
213311	1965	120	54	-1.11829	1.28614e-06	Down	8.75029e-07	Fbxl21	NA	NA	NA	K10287//F-box and leucine-rich repeat protein 21	gi|148709293|gb|EDL41239.1|//mCG122740, isoform CRA_a [Mus musculus]
16336	587	62.25	126.6	1.05784	1.50957e-06	Up	1.0328e-06	Insl3	GO:0044421//extracellular region part;GO:0044444//cytoplasmic part	GO:0005102//receptor binding;GO:0019899//enzyme binding	GO:0008406//gonad development;GO:0008283//cell proliferation;GO:0043009//chordate embryonic development;GO:0007188//adenylate cyclase-modulating G-protein coupled receptor signaling pathway;GO:0006171//cAMP biosynthetic process;GO:0006915//apoptotic process	K05255//relaxin	gi|56119092|ref|NP_038592.3|//insulin-like 3 precursor [Mus musculus]
213068	2931	59	122	1.08181	1.51902e-06	Up	1.03944e-06	Tmem71	GO:0031224//intrinsic component of membrane	NA	NA	K19753//protein TilB	gi|27369716|ref|NP_766102.1|//transmembrane protein 71 [Mus musculus]
16613	863	0	21.71	5.474	1.62625e-06	Up	1.11545e-06	Klk1b11	GO:0044421//extracellular region part	GO:0004175//endopeptidase activity;GO:0043169//cation binding;GO:0005102//receptor binding;GO:0004871//signal transducer activity	GO:0016485//protein processing;GO:0007154//cell communication	K01325//tissue kallikrein [EC:3.4.21.35]	gi|148690746|gb|EDL22693.1|//mCG145362, partial [Mus musculus]
208151	7964	17	57	1.77914	1.66446e-06	Up	1.14242e-06	Tmem132b	NA	NA	NA	K17599//transmembrane protein 132	gi|298493223|ref|NP_001177281.1|//transmembrane protein 132B precursor [Mus musculus]
552899	2595	2.93	28.08	3.29428	1.68359e-06	Up	1.15634e-06	Ugt2a2	NA	NA	NA	K00699//glucuronosyltransferase [EC:2.4.1.17]	gi|66571303|ref|NP_001019319.1|//UDP-glucuronosyltransferase 2A2 precursor [Mus musculus]
109637	1308	29	77	1.44252	1.70543e-06	Up	1.17173e-06	Upk1a	GO:0031224//intrinsic component of membrane;GO:0044459//plasma membrane part	GO:0030246//carbohydrate binding	GO:0030154//cell differentiation;GO:0007154//cell communication;GO:0016192//vesicle-mediated transport	K17347//uroplakin-1	gi|58037127|ref|NP_081091.1|//uroplakin-1a [Mus musculus]
225392	1783	7.28	37.98	2.41694	1.97329e-06	Up	1.36033e-06	Rell2	GO:0031224//intrinsic component of membrane;GO:0005578//proteinaceous extracellular matrix	GO:0005515//protein binding	GO:0010810//regulation of cell-substrate adhesion	K05156//tumor necrosis factor receptor superfamily member 19-like	gi|288541333|ref|NP_722488.2|//RELT-like protein 2 [Mus musculus]
18530	4003	92	37	-1.2804	2.36322e-06	Down	1.6376e-06	Pcdh8	GO:0016021//integral component of membrane;GO:0097060//synaptic membrane;GO:0043005//neuron projection	GO:0046872//metal ion binding	GO:0009952//anterior/posterior pattern specification;GO:0002009//morphogenesis of an epithelium;GO:0007613//memory;GO:0016337//single organismal cell-cell adhesion;GO:0007267//cell-cell signaling	K16499//protocadherin delta 2	gi|112181162|ref|NP_067518.2|//protocadherin-8 isoform 1 precursor [Mus musculus];gi|112181187|ref|NP_001036191.1|//protocadherin-8 isoform 2 precursor [Mus musculus]
94224	854	0	21	5.42603	2.43267e-06	Up	1.6891e-06	Srd5a2	GO:0031224//intrinsic component of membrane;GO:0043231//intracellular membrane-bounded organelle;GO:0044297//cell body;GO:0031090//organelle membrane;GO:0043005//neuron projection	GO:0033765//steroid dehydrogenase activity, acting on the CH-CH group of donors;GO:0005488//binding;GO:0035671//enone reductase activity	GO:0046545//development of primary female sexual characteristics;GO:0021543//pallium development;GO:0006694//steroid biosynthetic process;GO:0034698//response to gonadotropin;GO:0009991//response to extracellular stimulus;GO:0042537//benzene-containing compound metabolic process;GO:0007154//cell communication;GO:0021536//diencephalon development;GO:0048869//cellular developmental process;GO:00084…	K12344//3-oxo-5-alpha-steroid 4-dehydrogenase 2 [EC:1.3.1.22]	gi|16716485|ref|NP_444418.1|//3-oxo-5-alpha-steroid 4-dehydrogenase 2 [Mus musculus]
67586	1577	63	126	1.03371	2.49212e-06	Up	1.73153e-06	Ubxn11	GO:0043232//intracellular non-membrane-bounded organelle	NA	NA	NA	gi|568931779|ref|XP_006539183.1|//PREDICTED: UBX domain-containing protein 11 isoform X1 [Mus musculus]
21393	948	11	45	2.06613	2.56203e-06	Up	1.78129e-06	Tcap	GO:0031674//I band	GO:0019904//protein domain specific binding;GO:0008092//cytoskeletal protein binding;GO:0005198//structural molecule activity	GO:0009952//anterior/posterior pattern specification;GO:0035994//response to muscle stretch;GO:0003299//muscle hypertrophy in response to stress;GO:0048738//cardiac muscle tissue development;GO:0014866//skeletal myofibril assembly;GO:0003007//heart morphogenesis;GO:0006941//striated muscle contraction;GO:0007015//actin filament organization;GO:0014897//striated muscle hypertrophy	K19879//telethonin	gi|124248560|ref|NP_035670.2|//telethonin [Mus musculus]
26464	1811	131	63	-1.02243	2.56421e-06	Down	1.7834e-06	Vnn3	NA	NA	NA	K08069//pantetheine hydrolase [EC:3.5.1.92]	gi|148672823|gb|EDL04770.1|//vanin 3, partial [Mus musculus]
68854	1462	10	43	2.13805	2.61959e-06	Up	1.82312e-06	Asb11	NA	NA	NA	K10333//ankyrin repeat and SOCS box protein 11	NA
59006	1153	1	22	4.49314	2.65114e-06	Up	1.846e-06	Myoz2	GO:0005856//cytoskeleton;GO:0031674//I band	GO:0008092//cytoskeletal protein binding	NA	NA	gi|10946916|ref|NP_067478.1|//myozenin-2 [Mus musculus]
319167	472	25.52	70.14	1.49232	2.8072e-06	Up	1.95791e-06	Hist1h2ag	NA	NA	NA	K11251//histone H2A	NA
20231	1903	56	16	-1.77364	2.8252e-06	Down	1.97177e-06	Nkx1-2	NA	GO:0005488//binding	NA	K09309//homeobox protein Nkx-1	gi|6677853|ref|NP_033149.1|//NK1 transcription factor-related protein 2 [Mus musculus]
329159	1906	13.31	48.99	1.91369	3.05434e-06	Up	2.1384e-06	9130227L01Rik	NA	NA	NA	NA	gi|148667621|gb|EDL00038.1|//mCG145723, isoform CRA_a [Mus musculus]
245386	1861	28.23	74.15	1.42693	3.18925e-06	Up	2.23655e-06	Tmem255a	GO:0031224//intrinsic component of membrane	NA	NA	K00909//rhodopsin kinase [EC:2.7.11.14]	gi|576080534|ref|NP_001276656.1|//transmembrane protein 255A isoform 2 [Mus musculus] ;gi|148697062|gb|EDL29009.1|//RIKEN cDNA 6430550H21, isoform CRA_a, partial [Mus musculus]
668215	2662	0	20.45	5.38774	3.32137e-06	Up	2.33265e-06	1500017E21Rik	NA	NA	NA	NA	gi|148709827|gb|EDL41773.1|//mCG146175, partial [Mus musculus]
14276	1116	59	119	1.04589	3.82414e-06	Up	2.69813e-06	Folr2	GO:0031224//intrinsic component of membrane	GO:0051183//vitamin transporter activity	GO:0006612//protein targeting to membrane;GO:0006835//dicarboxylic acid transport	K13649//folate receptor	gi|568949680|ref|XP_006507434.1|//PREDICTED: folate receptor beta isoform X1 [Mus musculus]
50782	2006	59	119	1.04589	3.82414e-06	Up	2.69813e-06	Rgs11	GO:0032991//macromolecular complex;GO:0030425//dendrite;GO:0031234//extrinsic component of cytoplasmic side of plasma membrane	GO:0005488//binding;GO:0008047//enzyme activator activity	GO:0045744//negative regulation of G-protein coupled receptor protein signaling pathway	K16449//regulator of G-protein signaling	gi|124486718|ref|NP_001074538.1|//regulator of G-protein signaling 11 [Mus musculus]
50709	782	10.78	43.59	2.04935	4.11631e-06	Up	2.91474e-06	Hist1h1e	GO:0043229//intracellular organelle	GO:0003676//nucleic acid binding	GO:0034728//nucleosome organization	K11275//histone H1/5	gi|13430890|ref|NP_056602.1|//histone H1.4 [Mus musculus]
83561	4887	59.52	119.39	1.03795	4.22854e-06	Up	2.99763e-06	Tdrd1	GO:0043186//P granule	GO:0046914//transition metal ion binding	GO:0022403//cell cycle phase;GO:0003006//developmental process involved in reproduction;GO:0016458//gene silencing;GO:0048232//male gamete generation;GO:0034660//ncRNA metabolic process;GO:0006306//DNA methylation;GO:0048869//cellular developmental process	K18405//tudor domain-containing protein 1/4/6/7	gi|50355696|ref|NP_001002238.1|//tudor domain-containing protein 1 [Mus musculus]
84112	1571	113	52	-1.08603	4.43704e-06	Down	3.15365e-06	Sucnr1	GO:0031224//intrinsic component of membrane	GO:0001608//G-protein coupled nucleotide receptor activity	GO:0035588//G-protein coupled purinergic receptor signaling pathway	K10042//succinate receptor 1	gi|254692932|ref|NP_115776.2|//succinate receptor 1 [Mus musculus]
21953	667	16	53	1.76163	4.45829e-06	Up	3.16978e-06	Tnni2	GO:0005865//striated muscle thin filament;GO:0043231//intracellular membrane-bounded organelle	GO:0008092//cytoskeletal protein binding	GO:0006941//striated muscle contraction;GO:0006351//transcription, DNA-templated	K12043//troponin I, fast skeletal muscle	gi|635011204|ref|XP_007999281.1|//PREDICTED: troponin I, fast skeletal muscle isoform X3 [Chlorocebus sabaeus]
17183	2243	44	97	1.17419	4.62365e-06	Up	3.29056e-06	Matn4	NA	NA	GO:0009611//response to wounding	K19467//matrilin-3	gi|224967060|ref|NP_038620.2|//matrilin-4 precursor [Mus musculus]
29873	3800	29	74	1.38518	5.34589e-06	Up	3.81815e-06	Cspg5	GO:0031224//intrinsic component of membrane;GO:0016021//integral component of membrane;GO:0005764//lysosome;GO:0000139//Golgi membrane	GO:0005102//receptor binding	GO:0006790//sulfur compound metabolic process;GO:0006810//transport;GO:0006024//glycosaminoglycan biosynthetic process;GO:0007409//axonogenesis;GO:0044238//primary metabolic process;GO:0007268//chemical synaptic transmission;GO:0040007//growth;GO:0006027//glycosaminoglycan catabolic process	K08116//chondroitin sulfate proteoglycan 5	gi|261878591|ref|NP_038912.3|//chondroitin sulfate proteoglycan 5 isoform a precursor [Mus musculus];gi|261878594|ref|NP_001159745.1|//chondroitin sulfate proteoglycan 5 isoform b precursor [Mus musculus]
69772	1118	53	109	1.07397	6.20316e-06	Up	4.44764e-06	Bdh2	GO:0044424//intracellular part	GO:0016627//oxidoreductase activity, acting on the CH-CH group of donors;GO:0016616//oxidoreductase activity, acting on the CH-OH group of donors, NAD or NADP as acceptor;GO:0000166//nucleotide binding	GO:0009062//fatty acid catabolic process;GO:0055080//cation homeostasis;GO:0009237//siderophore metabolic process	K00019//3-hydroxybutyrate dehydrogenase [EC:1.1.1.30]	gi|285026426|ref|NP_001165526.1|//3-hydroxybutyrate dehydrogenase type 2 isoform 1 [Mus musculus]
56504	2000	61	120	1.00986	6.52246e-06	Up	4.68487e-06	Srpk3	NA	NA	NA	K08832//serine/threonine-protein kinase SRPK3 [EC:2.7.11.1]	NA
58187	919	19	57	1.61867	7.3872e-06	Up	5.32989e-06	Cldn10	GO:0031224//intrinsic component of membrane;GO:0043296//apical junction complex	NA	NA	K06087//claudin	gi|148668249|gb|EDL00579.1|//claudin 10, isoform CRA_c, partial [Mus musculus];gi|231567810|ref|NP_067361.2|//claudin-10 isoform b precursor [Mus musculus];gi|231567442|ref|NP_076367.2|//claudin-10 isoform a [Mus musculus];gi|231568316|ref|NP_001153571.1|//claudin-10 isoform b_i1 precursor [Mus musculus];gi|231567986|ref|NP_001153568.1|//claudin-10 isoform a_i1 [Mus musculus]
14028	2877	0	19	5.28164	7.60523e-06	Up	5.49599e-06	Evx1	NA	NA	NA	K09320//homeobox even-skipped homolog protein	NA
67430	2618	22.72	63	1.5051	7.85768e-06	Up	5.68933e-06	4921536K21Rik	NA	NA	NA	NA	gi|13385654|ref|NP_080426.1|//uncharacterized protein C5orf52 homolog [Mus musculus]
319150	461	20.1	0	-7.13191	8.22204e-06	Down	5.96739e-06	Hist1h3b	GO:0043231//intracellular membrane-bounded organelle;GO:0000785//chromatin	GO:0046983//protein dimerization activity;GO:0003676//nucleic acid binding	GO:0034728//nucleosome organization	K11253//histone H3	gi|831287812|ref|XP_012675282.1|//PREDICTED: histone H3-like centromeric protein CSE4 [Clupea harengus]
77417	795	21	60	1.54828	8.45932e-06	Up	6.14449e-06	C030013C21Rik	NA	NA	NA	NA	NA
16623	867	0	18.76	5.2633	8.71608e-06	Up	6.33905e-06	Klk1b1	GO:0044421//extracellular region part	GO:0004175//endopeptidase activity;GO:0043169//cation binding;GO:0005102//receptor binding;GO:0004871//signal transducer activity	GO:0008217//regulation of blood pressure;GO:0006941//striated muscle contraction;GO:0016485//protein processing;GO:0007154//cell communication;GO:0050880//regulation of blood vessel size;GO:0003214//cardiac left ventricle morphogenesis;GO:0043043//peptide biosynthetic process	K01325//tissue kallikrein [EC:3.4.21.35]	gi|223665|prf||0906268A//kallikrein
75458	702	41.74	91	1.15815	1.13322e-05	Up	8.33341e-06	Cklf	GO:0031224//intrinsic component of membrane;GO:0044421//extracellular region part	GO:0005125//cytokine activity	GO:0030595//leukocyte chemotaxis;GO:0046903//secretion	K10432//microtubule-associated protein 6	gi|148679259|gb|EDL11206.1|//chemokine-like factor, isoform CRA_c, partial [Mus musculus];gi|83745101|ref|NP_001032930.1|//chemokine-like factor isoform 4 [Mus musculus] ;gi|21312956|ref|NP_083571.1|//chemokine-like factor isoform 1 [Mus musculus]
14711	1042	54	108	1.03371	1.28844e-05	Up	9.52398e-06	Gnmt	GO:0043231//intracellular membrane-bounded organelle;GO:0044444//cytoplasmic part	GO:0016597//amino acid binding;GO:0008170//N-methyltransferase activity	GO:0006094//gluconeogenesis;GO:0006760//folic acid-containing compound metabolic process;GO:0006073//cellular glucan metabolic process;GO:0051260//protein homooligomerization;GO:0000096//sulfur amino acid metabolic process	K00552//glycine N-methyltransferase [EC:2.1.1.20]	gi|6754026|ref|NP_034451.1|//glycine N-methyltransferase [Mus musculus]
791364	2459	0	18	5.20364	1.34639e-05	Up	9.97728e-06	Hottip	NA	NA	NA	NA	NA
93705	4645	9.54	38.53	2.04763	1.4926e-05	Up	1.11004e-05	Pcdhgb8	GO:0031224//intrinsic component of membrane	GO:0046872//metal ion binding	GO:0016337//single organismal cell-cell adhesion	K16496//protocadherin gamma subfamily B	gi|18087745|ref|NP_291058.1|//protocadherin gamma subfamily B, 8 precursor [Mus musculus]
74230	941	12	43	1.87501	1.5907e-05	Up	1.18581e-05	1700016K19Rik	NA	NA	NA	NA	gi|38348516|ref|NP_941039.1|//protein LIAT1 [Mus musculus]
790910	3347	83.81	35.4	-1.20966	1.62103e-05	Down	1.20949e-05	Gm11201	NA	NA	NA	K14958//kinase suppressor of Ras 1	NA
18802	2734	21	58	1.49937	1.88636e-05	Up	1.41465e-05	Plcd4	GO:0043231//intracellular membrane-bounded organelle	GO:0008289//lipid binding;GO:0046872//metal ion binding;GO:0060089//molecular transducer activity;GO:0004629//phospholipase C activity	GO:0007165//signal transduction;GO:0007338//single fertilization;GO:0006629//lipid metabolic process	K05857//phosphatidylinositol phospholipase C, delta [EC:3.1.4.11]	gi|125347171|ref|NP_683739.2|//1-phosphatidylinositol 4,5-bisphosphate phosphodiesterase delta-4 isoform 2 [Mus musculus];gi|125347158|ref|NP_001074925.1|//1-phosphatidylinositol 4,5-bisphosphate phosphodiesterase delta-4 isoform 1 [Mus musculus]
223780	1300	8	35	2.16299	1.92594e-05	Up	1.44567e-05	Adm2	NA	NA	NA	NA	NA
17229	1088	55.02	108	1.00671	1.96436e-05	Up	1.47565e-05	Tpsb2	GO:0044421//extracellular region part	GO:0004175//endopeptidase activity;GO:0005539//glycosaminoglycan binding	GO:0022411//cellular component disassembly;GO:0006952//defense response;GO:0019538//protein metabolic process;GO:0043062//extracellular structure organization	K01340//tryptase [EC:3.4.21.59]	gi|130496076|ref|NP_034911.3|//tryptase beta-2 precursor [Mus musculus]
216643	3280	3	24	3.03371	1.97135e-05	Up	1.48135e-05	Gabrp	GO:0034702//ion channel complex;GO:0097060//synaptic membrane	GO:0005253//anion channel activity;GO:0015276//ligand-gated ion channel activity;GO:0016917//GABA receptor activity	GO:0015698//inorganic anion transport	K05189//gamma-aminobutyric acid receptor subunit pi	gi|22122485|ref|NP_666129.1|//gamma-aminobutyric acid receptor subunit pi precursor [Mus musculus]
233038	1531	25	64	1.38985	2.17909e-05	Up	1.64375e-05	Nccrp1	GO:0044424//intracellular part	NA	GO:0008283//cell proliferation	K10099//F-box protein 2;K10102//F-box protein 27;K01875//seryl-tRNA synthetase [EC:6.1.1.11]	gi|124487435|ref|NP_001074584.1|//F-box only protein 50 [Mus musculus]
75697	1348	23.04	60.87	1.4353	2.21101e-05	Up	1.6686e-05	C2cd4b	GO:0005924//cell-substrate adherens junction	NA	NA	K15290//synaptotagmin-1	gi|124486785|ref|NP_001074783.1|//C2 calcium-dependent domain-containing protein 4B [Mus musculus]
226098	4771	52	16.55	-1.61797	2.30611e-05	Down	1.74437e-05	Hectd2	GO:0044464//cell part	GO:0019787//ubiquitin-like protein transferase activity	GO:0032446//protein modification by small protein conjugation	K12232//E3 ubiquitin-protein ligase HECTD2 [EC:2.3.2.26]	gi|254939513|ref|NP_766225.2|//probable E3 ubiquitin-protein ligase HECTD2 isoform 2 [Mus musculus];gi|254939511|ref|NP_001156943.1|//probable E3 ubiquitin-protein ligase HECTD2 isoform 1 [Mus musculus]
330953	3798	106	51	-1.02178	2.31491e-05	Down	1.75156e-05	Hcn4	GO:0016020//membrane;GO:0033267//axon part	GO:0046873//metal ion transmembrane transporter activity;GO:0015077//monovalent inorganic cation transmembrane transporter activity;GO:0005221//intracellular cyclic nucleotide activated cation channel activity;GO:0005488//binding	GO:0044057//regulation of system process;GO:0003012//muscle system process;GO:0034220//ion transmembrane transport;GO:0003013//circulatory system process;GO:0007268//chemical synaptic transmission;GO:0030001//metal ion transport;GO:0043009//chordate embryonic development	K04957//hyperpolarization activated cyclic nucleotide-gated potassium channel 4	gi|124487125|ref|NP_001074661.1|//potassium/sodium hyperpolarization-activated cyclic nucleotide-gated channel 4 [Mus musculus]
77668	676	0	17.02	5.12287	2.37176e-05	Up	1.79759e-05	9130209A04Rik	NA	NA	NA	NA	NA
23925	2524	0	17	5.12117	2.39981e-05	Up	1.8194e-05	Kel	NA	NA	NA	K06577//Kell blood group glycoprotein [EC:3.4.24.-]	NA
216177	2634	27.03	66.75	1.33792	2.5273e-05	Up	1.92044e-05	AU041133	GO:0044464//cell part	GO:0046914//transition metal ion binding	GO:0006351//transcription, DNA-templated	K09228//KRAB domain-containing zinc finger protein	gi|251823944|ref|NP_001156536.1|//uncharacterized protein LOC216177 [Mus musculus]
14067	7433	50	100	1.03371	2.67696e-05	Up	2.03912e-05	F5	GO:0016020//membrane;GO:0044421//extracellular region part;GO:0031091//platelet alpha granule	GO:0046914//transition metal ion binding	GO:0001775//cell activation;GO:0022610//biological adhesion;GO:0003013//circulatory system process;GO:0007599//hemostasis;GO:0006887//exocytosis	K03902//coagulation factor V (labile factor)	gi|6679731|ref|NP_032002.1|//coagulation factor V preproprotein [Mus musculus]
12338	3579	21.19	57.27	1.46811	2.83372e-05	Up	2.16507e-05	Capn6	GO:0005819//spindle;GO:0044444//cytoplasmic part	GO:0015631//tubulin binding;GO:0004197//cysteine-type endopeptidase activity	GO:0000226//microtubule cytoskeleton organization;GO:0019538//protein metabolic process	K08575//calpain-6 [EC:3.4.22.-]	gi|157951664|ref|NP_031629.3|//calpain-6 [Mus musculus]
195646	2270	18	52	1.56423	2.91252e-05	Up	2.22764e-05	Hs3st2	GO:0031224//intrinsic component of membrane;GO:0043231//intracellular membrane-bounded organelle;GO:0012505//endomembrane system	GO:0034483//heparan sulfate sulfotransferase activity	GO:0006023//aminoglycan biosynthetic process;GO:0044238//primary metabolic process;GO:0048511//rhythmic process	K07808//[heparan sulfate]-glucosamine 3-sulfotransferase 2 [EC:2.8.2.29]	gi|31077134|ref|NP_852035.1|//heparan sulfate glucosamine 3-O-sulfotransferase 2 [Rattus norvegicus]
106059	4356	83.87	36.66	-1.16024	2.98864e-05	Down	2.28863e-05	A430088P11Rik	NA	NA	NA	NA	NA
317652	765	31	6	-2.33552	3.08199e-05	Down	2.3626e-05	Klk15	NA	GO:0070011//peptidase activity, acting on L-amino acid peptides	NA	K09623//kallikrein 15 [EC:3.4.21.-]	gi|33469045|ref|NP_777354.1|//kallikrein-15 precursor [Mus musculus]
105242657	1567	21.13	56.94	1.46386	3.10486e-05	Up	2.38141e-05	Hoxaas2	NA	NA	NA	NA	NA
545975	3251	8	34	2.12117	3.15241e-05	Up	2.41877e-05	Cers3	NA	NA	NA	K04710//ceramide synthetase [EC:2.3.1.24]	NA
69679	621	8	34	2.12117	3.15241e-05	Up	2.41877e-05	2310043O21Rik	NA	NA	NA	NA	gi|148676848|gb|EDL08795.1|//mCG146091, partial [Mus musculus]
75996	952	7	32	2.22636	3.16036e-05	Up	2.42524e-05	5033428I22Rik	NA	NA	NA	NA	NA
77629	6512	81	35	-1.17686	3.33382e-05	Down	2.56413e-05	Sphkap	GO:0043231//intracellular membrane-bounded organelle;GO:0031674//I band	GO:0005515//protein binding	NA	K16527//A-kinase anchor protein 11	gi|170014712|ref|NP_766018.3|//A-kinase anchor protein SPHKAP [Mus musculus]
230822	1533	52	102	1.0057	3.36734e-05	Up	2.59107e-05	Ncmap	GO:0043218//compact myelin;GO:0016021//integral component of membrane;GO:0033267//axon part	GO:0005198//structural molecule activity	GO:0031641//regulation of myelination;GO:0022011//myelination in peripheral nervous system	NA	gi|148698035|gb|EDL29982.1|//RIKEN cDNA A330049M08, isoform CRA_b [Mus musculus]
17235	889	39	10	-1.92976	3.41425e-05	Down	2.62993e-05	Smcp	NA	NA	NA	NA	NA
545123	1590	0	16.29	5.05963	3.62444e-05	Up	2.79519e-05	Cyp2d11	GO:0043231//intracellular membrane-bounded organelle;GO:0031090//organelle membrane	GO:0046914//transition metal ion binding;GO:0046906//tetrapyrrole binding;GO:0016712//oxidoreductase activity, acting on paired donors, with incorporation or reduction of molecular oxygen, reduced flavin or flavoprotein as one donor, and incorporation of one atom of oxygen	GO:0010033//response to organic substance;GO:0044710//single-organism metabolic process	K07414//cytochrome P450 family 2 subfamily D [EC:1.14.14.1]	gi|157154304|ref|NP_001098001.1|//cytochrome P450 2D11 [Mus musculus]
100862177	887	7.11	31.93	2.2007	3.66129e-05	Up	2.82657e-05	Gm21541	GO:0009986//cell surface	GO:0005125//cytokine activity	GO:0001952//regulation of cell-matrix adhesion;GO:0043551//regulation of phosphatidylinositol 3-kinase activity;GO:0002690//positive regulation of leukocyte chemotaxis;GO:0043066//negative regulation of apoptotic process;GO:0034694//response to prostaglandin;GO:0031346//positive regulation of cell projection organization;GO:0033627//cell adhesion mediated by integrin;GO:0001767//establishment of …	K16062//C-C motif chemokine 21	gi|3169697|gb|AAC17929.1|//beta chemokine Exodus-2 [Mus musculus]
65956	887	7.11	31.93	2.2007	3.66129e-05	Up	2.82657e-05	Ccl21c	GO:0009986//cell surface	GO:0005125//cytokine activity	GO:0001952//regulation of cell-matrix adhesion;GO:0043551//regulation of phosphatidylinositol 3-kinase activity;GO:0002690//positive regulation of leukocyte chemotaxis;GO:0043066//negative regulation of apoptotic process;GO:0034694//response to prostaglandin;GO:0031346//positive regulation of cell projection organization;GO:0033627//cell adhesion mediated by integrin;GO:0001767//establishment of …	K16062//C-C motif chemokine 21	gi|3169697|gb|AAC17929.1|//beta chemokine Exodus-2 [Mus musculus]
231004	2610	62.05	23.3	-1.37939	3.95134e-05	Down	3.05872e-05	Samd11	GO:0043231//intracellular membrane-bounded organelle	GO:0019904//protein domain specific binding	NA	K11456//polyhomeotic-like protein 1	gi|160333442|ref|NP_001103986.1|//sterile alpha motif domain-containing protein 11 [Mus musculus]
241159	4524	0	16	5.03371	4.28758e-05	Up	3.33338e-05	Neu4	GO:0031090//organelle membrane;GO:0000323//lytic vacuole	GO:0004308//exo-alpha-sialidase activity	NA	K12357//sialidase-2/3/4 [EC:3.2.1.18]	gi|894216196|ref|NP_001297698.1|//sialidase-4 isoform 1 [Mus musculus]
19368	1546	8.08	33.43	2.08243	4.49991e-05	Up	3.50469e-05	Raet1a	GO:0009986//cell surface;GO:0046658//anchored component of plasma membrane	GO:0005102//receptor binding	GO:0002696//positive regulation of leukocyte activation;GO:0030101//natural killer cell activation;GO:0043330//response to exogenous dsRNA;GO:0045954//positive regulation of natural killer cell mediated cytotoxicity;GO:0032496//response to lipopolysaccharide;GO:0001819//positive regulation of cytokine production;GO:0006809//nitric oxide biosynthetic process	K07987//retinoic acid early transcript 1	gi|6679617|ref|NP_033042.1|//retinoic acid early-inducible protein 1-alpha precursor [Mus musculus]
15562	4657	25	62	1.34405	4.58213e-05	Up	3.5719e-05	Htr4	GO:0043231//intracellular membrane-bounded organelle;GO:0016021//integral component of membrane	GO:0008227//G-protein coupled amine receptor activity	GO:0030817//regulation of cAMP biosynthetic process;GO:0008283//cell proliferation;GO:0031667//response to nutrient levels;GO:0007267//cell-cell signaling;GO:0050877//neurological system process;GO:0007188//adenylate cyclase-modulating G-protein coupled receptor signaling pathway	K04160//5-hydroxytryptamine receptor 4	gi|84370240|ref|NP_032339.2|//5-hydroxytryptamine receptor 4 [Mus musculus]
67703	3701	29	68	1.26319	4.72901e-05	Up	3.69241e-05	Kirrel3	GO:0031224//intrinsic component of membrane;GO:0030425//dendrite	GO:0019904//protein domain specific binding	GO:0016477//cell migration;GO:0021730//trigeminal sensory nucleus development;GO:0048534//hematopoietic or lymphoid organ development	K16680//echinoid;K18273//alpha-tectorin;K14319//Ran GTPase-activating protein 1	gi|300193005|ref|NP_001177841.1|//kin of IRRE-like protein 3 isoform C precursor [Mus musculus];gi|300193002|ref|NP_001177840.1|//kin of IRRE-like protein 3 isoform A precursor [Mus musculus];gi|29824425|ref|NP_080600.1|//kin of IRRE-like protein 3 isoform B precursor [Mus musculus];gi|300193007|ref|NP_001177842.1|//kin of IRRE-like protein 3 isoform D precursor [Mus musculus]
15051	1639	20.78	2.1	-3.27302	4.78276e-05	Down	3.73549e-05	H2-T9	NA	NA	GO:0043583//ear development	K06751//major histocompatibility complex, class I	gi|148691329|gb|EDL23276.1|//mCG132391, isoform CRA_b [Mus musculus]
76571	1362	42.07	86.83	1.07911	5.01406e-05	Up	3.92251e-05	Styxl1	NA	GO:0004721//phosphoprotein phosphatase activity	GO:0007165//signal transduction	K18047//serine/threonine/tyrosine-interacting-like protein 1	gi|148687405|gb|EDL19352.1|//serine/threonine/tyrosine interacting-like 1, isoform CRA_a, partial [Mus musculus];gi|568938305|ref|XP_006504582.1|//PREDICTED: serine/threonine/tyrosine-interacting-like protein 1 isoform X5 [Mus musculus];gi|672072699|ref|XP_008767370.1|//PREDICTED: serine/threonine/tyrosine-interacting-like protein 1 isoform X5 [Rattus norvegicus]
208595	1368	8.62	34.23	2.02321	5.05465e-05	Up	3.95602e-05	Mterf1b	GO:0005759//mitochondrial matrix	GO:0043566//structure-specific DNA binding	GO:0000959//mitochondrial RNA metabolic process;GO:0006351//transcription, DNA-templated;GO:0071103//DNA conformation change	K15031//transcription termination factor, mitochondrial	gi|295317344|ref|NP_001036135.2|//mitochondrial transcription termination factor-like [Mus musculus]
13828	3920	87.11	39.97	-1.09021	5.16176e-05	Down	4.04761e-05	Epb42	NA	NA	NA	K05622//transglutaminase 5 [EC:2.3.2.13];K05625//transglutaminase 2 [EC:2.3.2.13]	NA
667410	2065	0	15.67	5.00364	5.19357e-05	Up	4.07495e-05	Gm8615	GO:0044424//intracellular part	GO:0016861//intramolecular oxidoreductase activity, interconverting aldoses and ketoses	GO:0006041//glucosamine metabolic process;GO:0044238//primary metabolic process;GO:0007338//single fertilization;GO:0044237//cellular metabolic process	K02564//glucosamine-6-phosphate deaminase [EC:3.5.99.6]	gi|188219582|ref|NP_036067.2|//glucosamine-6-phosphate isomerase 1 [Mus musculus]
546144	5234	1	17	4.12117	5.22518e-05	Up	4.10217e-05	Wdr72	NA	NA	NA	K18643//katanin p80 WD40 repeat-containing subunit B1	gi|148226059|ref|NP_001028672.2|//WD repeat-containing protein 72 [Mus musculus]
20981	2509	41	85	1.08555	5.5226e-05	Up	4.34844e-05	Syt3	GO:0016020//membrane;GO:0008021//synaptic vesicle	GO:0000149//SNARE binding;GO:0046872//metal ion binding;GO:0042802//identical protein binding;GO:0046983//protein dimerization activity;GO:0005543//phospholipid binding	GO:0006906//vesicle fusion;GO:0010038//response to metal ion;GO:0006887//exocytosis	K19903//synaptotagmin-3	gi|545832328|ref|XP_003127416.2|//PREDICTED: synaptotagmin-3 isoform X2 [Sus scrofa];gi|537146721|gb|ERE70163.1|//synaptotagmin-3-like protein [Cricetulus griseus]
208213	5113	19	52	1.48622	5.61413e-05	Up	4.4244e-05	Tmem132c	GO:0031224//intrinsic component of membrane	NA	NA	K17599//transmembrane protein 132	gi|26390211|dbj|BAC25861.1|//unnamed protein product [Mus musculus]
236285	3920	11	38	1.82221	6.77904e-05	Up	5.38006e-05	Lancl3	NA	NA	NA	K19522//membrane transport protein XK	gi|803327634|ref|XP_012021978.1|//PREDICTED: lanC-like protein 3 isoform X2 [Ovis aries musimon]
12869	383	34	74	1.1557	7.56011e-05	Up	6.02353e-05	Cox8b	GO:0031224//intrinsic component of membrane;GO:0043231//intracellular membrane-bounded organelle;GO:0019866//organelle inner membrane	NA	GO:0022904//respiratory electron transport chain;GO:0042221//response to chemical	K02273//cytochrome c oxidase subunit 8	gi|6680995|ref|NP_031777.1|//cytochrome c oxidase subunit 8B, mitochondrial precursor [Mus musculus]
105349	1192	0	15.01	4.94156	7.65131e-05	Up	6.09973e-05	Akr1c18	GO:0043231//intracellular membrane-bounded organelle;GO:0044444//cytoplasmic part	GO:0016620//oxidoreductase activity, acting on the aldehyde or oxo group of donors, NAD or NADP as acceptor;GO:0016709//oxidoreductase activity, acting on paired donors, with incorporation or reduction of molecular oxygen, NAD(P)H as one donor, and incorporation of one atom of oxygen;GO:0016651//oxidoreductase activity, acting on NAD(P)H;GO:0004955//prostaglandin receptor activity;GO:0033764//ste…	GO:0033554//cellular response to stress;GO:0007166//cell surface receptor signaling pathway;GO:0000302//response to reactive oxygen species;GO:0006692//prostanoid metabolic process;GO:0006702//androgen biosynthetic process;GO:0008406//gonad development;GO:0043065//positive regulation of apoptotic process;GO:0008283//cell proliferation;GO:0016107//sesquiterpenoid catabolic process;GO:0030647//amin…	K05295//20alpha-hydroxysteroid dehydrogenase [EC:1.1.1.149];K04119//aldo-keto reductase family 1 member C3 [EC:1.1.1.51 1.1.1.188 1.1.1.213 1.1.1.357]	gi|19527284|ref|NP_598827.1|//aldo-keto reductase family 1 member C18 [Mus musculus]
14397	4123	0	15	4.9406	7.69389e-05	Up	6.13723e-05	Gabra4	GO:0034702//ion channel complex;GO:0097060//synaptic membrane	GO:0015276//ligand-gated ion channel activity;GO:0005253//anion channel activity;GO:0016917//GABA receptor activity;GO:0030594//neurotransmitter receptor activity	GO:0007186//G-protein coupled receptor signaling pathway;GO:0007399//nervous system development;GO:0042493//response to drug;GO:0007267//cell-cell signaling;GO:0015698//inorganic anion transport	K05175//gamma-aminobutyric acid receptor subunit alpha	gi|148705863|gb|EDL37810.1|//gamma-aminobutyric acid (GABA-A) receptor, subunit alpha 4, isoform CRA_a, partial [Mus musculus]
394433	3208	0	14.98	4.93868	7.7809e-05	Up	6.21293e-05	Ugt1a5	GO:0043231//intracellular membrane-bounded organelle;GO:0031224//intrinsic component of membrane;GO:0031090//organelle membrane	GO:0008194//UDP-glycosyltransferase activity;GO:0042802//identical protein binding;GO:0046983//protein dimerization activity;GO:0005501//retinoid binding	GO:0009887//animal organ morphogenesis;GO:0009812//flavonoid metabolic process;GO:0006805//xenobiotic metabolic process;GO:0051384//response to glucocorticoid;GO:0045471//response to ethanol	K00699//glucuronosyltransferase [EC:2.4.1.17]	gi|145699137|ref|NP_964005.2|//UDP glucuronosyltransferase 1 family, polypeptide A5 precursor [Mus musculus]
18781	1618	4	23.8	2.6066	8.23178e-05	Up	6.58532e-05	Pla2g2c	NA	GO:0046872//metal ion binding;GO:0004623//phospholipase A2 activity	GO:0006644//phospholipid metabolic process	K01047//secretory phospholipase A2 [EC:3.1.1.4]	gi|225543511|ref|NP_032894.2|//group IIC secretory phospholipase A2 precursor [Mus musculus]
26438	1657	44.91	14.36	-1.61127	8.60706e-05	Down	6.8955e-05	Psg18	NA	GO:0005515//protein binding	GO:0032653//regulation of interleukin-10 production;GO:0009690//cytokinin metabolic process;GO:0010467//gene expression;GO:0002376//immune system process;GO:0038044//transforming growth factor-beta secretion;GO:0001525//angiogenesis;GO:0044703//multi-organism reproductive process	K06499//carcinoembryonic antigen-related cell adhesion molecule	gi|242332543|ref|NP_036093.2|//pregnancy specific glycoprotein 18 isoform 1 [Mus musculus];gi|254826757|ref|NP_001157157.1|//pregnancy specific glycoprotein 18 isoform 2 [Mus musculus]
20606	1532	12	39	1.73415	9.5707e-05	Up	7.70402e-05	Sstr2	GO:0031224//intrinsic component of membrane;GO:0044424//intracellular part;GO:0016021//integral component of membrane	GO:0008188//neuropeptide receptor activity;GO:0019904//protein domain specific binding	GO:0006950//response to stress;GO:0048232//male gamete generation;GO:0007267//cell-cell signaling;GO:0022037//metencephalon development;GO:0032355//response to estradiol;GO:0008283//cell proliferation;GO:0031667//response to nutrient levels;GO:0014821//phasic smooth muscle contraction;GO:0051384//response to glucocorticoid;GO:0007188//adenylate cyclase-modulating G-protein coupled receptor signal…	K04218//somatostatin receptor 2	gi|110665703|ref|NP_033243.2|//somatostatin receptor type 2 isoform B [Mus musculus];gi|110665699|ref|NP_001036071.1|//somatostatin receptor type 2 isoform A [Mus musculus]
75395	583	18	49	1.4785	9.73436e-05	Up	7.84026e-05	Hoxb5os	NA	NA	NA	NA	NA
100042757	416	36	76	1.11171	0.000100651	Up	8.11708e-05	Gm4013	NA	NA	NA	K13193//RNA-binding protein 27	NA
319707	1430	11	37	1.78373	0.000106332	Up	8.60353e-05	C430002N11Rik	NA	NA	NA	NA	gi|148689015|gb|EDL20962.1|//mCG1032863, isoform CRA_a [Mus musculus]
20371	3690	25.52	60.44	1.27759	0.000107407	Up	8.6967e-05	Foxp3	NA	NA	NA	K10163//forkhead box P3	gi|16905075|ref|NP_473380.1|//forkhead box protein P3 [Mus musculus]
73863	566	3	21	2.84107	0.000107882	Up	8.73764e-05	4930415O20Rik	NA	NA	NA	NA	gi|318043086|ref|NP_001188251.1|//uncharacterized protein LOC73863 [Mus musculus]
17930	4953	3	21	2.84107	0.000107882	Up	8.73764e-05	Myom2	GO:0031672//A band	GO:0005198//structural molecule activity	GO:0003012//muscle system process	K12567//titin [EC:2.7.11.1]	gi|568953176|ref|XP_006508790.1|//PREDICTED: myomesin-2 isoform X2 [Mus musculus]
16939	1799	32	70	1.16299	0.000108569	Up	8.79578e-05	Lor	NA	NA	NA	K10385//loricrin	gi|594055011|ref|XP_006051749.1|//PREDICTED: loricrin [Bubalus bubalis]
735274	86	0	14.4	4.88171	0.00010948	Up	8.87345e-05	Mir684-1	NA	NA	NA	NA	NA
319229	1888	28	64	1.22636	0.000113339	Up	9.19538e-05	Sctr	GO:0031224//intrinsic component of membrane;GO:0005874//microtubule	GO:0033218//amide binding;GO:0004930//G-protein coupled receptor activity	GO:0007166//cell surface receptor signaling pathway	K04588//secretin receptor	gi|145699143|ref|NP_001012322.2|//secretin receptor isoform 1 precursor [Mus musculus]
22092	1164	26	61	1.26401	0.000113853	Up	9.23842e-05	Rsph1	GO:0043232//intracellular non-membrane-bounded organelle;GO:0044444//cytoplasmic part	NA	GO:0022403//cell cycle phase	K19755//radial spoke head protein 1	gi|13384638|ref|NP_079566.1|//radial spoke head 1 homolog [Mus musculus]
234788	2648	74	33	-1.13135	0.000119153	Down	9.69313e-05	Slc38a8	NA	NA	NA	K14994//solute carrier family 38 (sodium-coupled neutral amino acid transporter), member 7/8	NA
51811	2400	13	40	1.6552	0.000130967	Up	0.000106997	Clec4f	GO:0031224//intrinsic component of membrane	GO:0005488//binding	GO:0016192//vesicle-mediated transport	K10060//C-type lectin domain family 4 member F	gi|31560464|ref|NP_058031.2|//C-type lectin domain family 4 member F [Mus musculus]
110789	19328	8	31	1.98791	0.00013489	Up	0.000110343	Adgrv1	NA	NA	NA	K18263//G-protein coupled receptor 98	NA
18610	2316	27	62	1.23302	0.000135345	Up	0.000110746	Pdyn	GO:0016020//membrane	GO:0005179//hormone activity	GO:0007186//G-protein coupled receptor signaling pathway;GO:0007269//neurotransmitter secretion	K15840//proenkephalin B (prodynorphin)	gi|148696298|gb|EDL28245.1|//prodynorphin, isoform CRA_a, partial [Mus musculus]
11565	1806	41	82	1.03371	0.000139474	Up	0.00011427	Adssl1	NA	NA	NA	K01939//adenylosuccinate synthase [EC:6.3.4.4]	NA
100041735	1743	14.25	0	-4.79918	0.000147854	Down	0.00012146	Gm3488	NA	NA	NA	K03844//alpha-1,2-mannosyltransferase [EC:2.4.1.131]	gi|379642572|ref|NP_001229870.2|//alpha21-takusan [Mus musculus]
74460	1930	7	28.78	2.07335	0.00015633	Up	0.00012885	Gsdmcl-ps	NA	NA	NA	NA	NA
104069	1210	24	57	1.28164	0.000161215	Up	0.000133219	Sncb	GO:0031981//nuclear lumen;GO:0044297//cell body;GO:0033267//axon part	GO:0015631//tubulin binding;GO:0046872//metal ion binding	GO:0016043//cellular component organization;GO:0007267//cell-cell signaling;GO:0043066//negative regulation of apoptotic process;GO:0006584//catecholamine metabolic process	K04528//alpha-synuclein	gi|970705124|ref|XP_015090439.1|//PREDICTED: beta-synuclein [Vicugna pacos]
80885	1947	17	46	1.46981	0.00016821	Up	0.000139148	Hcar2	GO:0031224//intrinsic component of membrane	GO:0004930//G-protein coupled receptor activity;GO:0032550//purine ribonucleoside binding	GO:0046887//positive regulation of hormone secretion;GO:0035587//purinergic receptor signaling pathway;GO:0009895//negative regulation of catabolic process;GO:0001781//neutrophil apoptotic process	K08402//G protein-coupled receptor 109	gi|13507640|ref|NP_109626.1|//hydroxycarboxylic acid receptor 2 [Mus musculus]
70192	1088	18.2	47.91	1.4301	0.000168611	Up	0.000139506	Cd209g	NA	GO:0005488//binding	NA	K06563//CD209 antigen	gi|568953502|ref|XP_006508948.1|//PREDICTED: CD209g antigen isoform X1 [Mus musculus]
75494	799	2.81	19.6	2.83592	0.000183873	Up	0.000152665	1700008C04Rik	NA	NA	NA	NA	NA
223227	3798	10	33.78	1.78988	0.000202795	Up	0.000169172	Sox21	NA	GO:0001071//nucleic acid binding transcription factor activity;GO:0003676//nucleic acid binding	GO:0008544//epidermis development;GO:0030154//cell differentiation;GO:0006351//transcription, DNA-templated;GO:0042303//molting cycle	K09267//transcription factor SOX1/3/14/21 (SOX group B)	gi|38649222|gb|AAH63054.1|//Sox21 protein, partial [Mus musculus]
19817	332	32	68	1.12117	0.00020892	Up	0.000174523	Rn7sk	NA	NA	NA	K17896//GATA-binding protein 5;K17570//hydrocephalus-inducing protein	gi|432116232|gb|ELK37276.1|//hypothetical protein MDA_GLEAN10012073 [Myotis davidii]
55925	1381	4	22	2.49314	0.000217303	Up	0.000182003	Syt8	GO:0031224//intrinsic component of membrane;GO:0030136//clathrin-coated vesicle	GO:0000149//SNARE binding;GO:0005543//phospholipid binding	GO:0007338//single fertilization;GO:0051234//establishment of localization	K19908//synaptotagmin-8	gi|755524243|ref|XP_011240316.1|//PREDICTED: synaptotagmin-8 isoform X3 [Mus musculus];gi|551893787|ref|NP_001272790.1|//synaptotagmin-8 isoform c [Mus musculus]
433481	1743	69	31	-1.12062	0.000223563	Down	0.000187427	Gm5535	NA	NA	NA	NA	gi|76253875|ref|NP_001028950.1|//uncharacterized protein LOC433481 [Mus musculus]
338360	2623	28	62	1.18055	0.000223819	Up	0.000187668	B430212C06Rik	NA	NA	NA	NA	gi|148677705|gb|EDL09652.1|//mCG10509, isoform CRA_b [Mus musculus]
14829	2582	11.66	36.43	1.67727	0.000226264	Up	0.000189796	Grpr	GO:0031224//intrinsic component of membrane	GO:0008188//neuropeptide receptor activity;GO:0042277//peptide binding	GO:0007186//G-protein coupled receptor signaling pathway;GO:0008283//cell proliferation;GO:0051705//multi-organism behavior;GO:0007267//cell-cell signaling;GO:0044708//single-organism behavior	K04169//gastrin-releasing peptide receptor	gi|6680111|ref|NP_032203.1|//gastrin-releasing peptide receptor [Mus musculus]
76486	773	15	42	1.51914	0.000227829	Up	0.000191162	Ly6k	GO:0031224//intrinsic component of membrane;GO:0005634//nucleus	NA	NA	NA	gi|148697502|gb|EDL29449.1|//lymphocyte antigen 6 complex, locus K, isoform CRA_a, partial [Mus musculus]
330850	3565	18.36	47.37	1.40112	0.00022868	Up	0.000191902	Gm38416	NA	NA	NA	NA	NA
16617	899	0	13.03	4.73748	0.000246121	Up	0.00020742	Klk1b24	GO:0044421//extracellular region part	GO:0004175//endopeptidase activity	GO:0016485//protein processing	K01325//tissue kallikrein [EC:3.4.21.35];K09462//glandular kallikrein 13 [EC:3.4.21.119]	gi|148690752|gb|EDL22699.1|//mCG5702, partial [Mus musculus]
76758	1666	65.28	28.77	-1.14837	0.000250194	Down	0.000211055	Gsdma2	GO:0044444//cytoplasmic part	NA	GO:0012502//induction of programmed cell death	NA	gi|568976319|ref|XP_006534518.1|//PREDICTED: gasdermin-A2 isoform X2 [Mus musculus]
73076	664	0	13	4.73415	0.000250495	Up	0.000211338	3100003L05Rik	NA	NA	NA	NA	NA
16979	3756	76	36	-1.04429	0.000253417	Down	0.000213979	Lrrn1	GO:0031224//intrinsic component of membrane	NA	NA	K07523//netrin-G1 ligand;K16351//netrin-G2 ligand	gi|50510957|dbj|BAD32464.1|//mKIAA1497 protein [Mus musculus]
100861615	1991	23.03	54.24	1.26955	0.000255883	Up	0.00021612	LOC100861615	NA	NA	NA	K03844//alpha-1,2-mannosyltransferase [EC:2.4.1.131]	gi|755546841|ref|XP_011243026.1|//PREDICTED: predicted gene 3264 isoform X1 [Mus musculus]
235302	574	11	35	1.70356	0.000256512	Up	0.000216711	D630033O11Rik	NA	NA	NA	NA	gi|343098428|ref|NP_001230190.1|//uncharacterized protein LOC235302 [Mus musculus]
70061	2863	14	40	1.54828	0.000263306	Up	0.000222786	Sdr9c7	GO:0044424//intracellular part	GO:0016616//oxidoreductase activity, acting on the CH-OH group of donors, NAD or NADP as acceptor	GO:0044710//single-organism metabolic process	K11154//retinol dehydrogenase 16 [EC:1.1.1.-];K13369//17beta-estradiol 17-dehydrogenase / all-trans-retinol dehydrogenase (NAD+) / 3alpha(17beta)-hydroxysteroid dehydrogenase (NAD+) [EC:1.1.1.62 1.1.1.105 1.1.1.239]	gi|28076941|ref|NP_081577.1|//short-chain dehydrogenase/reductase family 9C member 7 [Mus musculus]
211383	4367	20	3	-2.70325	0.000267315	Down	0.000226331	Amer3	GO:0016020//membrane	GO:0005488//binding	GO:0007166//cell surface receptor signaling pathway	K19407//APC membrane recruitment protein 1	gi|47523376|ref|NP_998892.1|//APC membrane recruitment protein 3 [Mus musculus]
225030	3356	53	21	-1.30189	0.000269257	Down	0.000228042	Kcng3	NA	NA	NA	K04902//potassium voltage-gated channel subfamily G member 3	gi|23943842|ref|NP_705732.1|//potassium voltage-gated channel subfamily G member 3 [Mus musculus]
69441	1199	21	51	1.31382	0.000270985	Up	0.00022969	1700023F06Rik	NA	NA	NA	K16465//centrin-1;K10840//centrin-2;K18626//trichohyalin	gi|360039201|ref|NP_001241653.1|//uncharacterized protein LOC69441 [Mus musculus]
319184	500	14.54	40.64	1.51658	0.000290762	Up	0.00024736	Hist1h2bk	GO:0043231//intracellular membrane-bounded organelle;GO:0000785//chromatin	GO:0046983//protein dimerization activity;GO:0003676//nucleic acid binding	GO:0034728//nucleosome organization	K11252//histone H2B	gi|344238174|gb|EGV94277.1|//Histone H2B type 1 [Cricetulus griseus]
399548	4244	13	38	1.5812	0.000303037	Up	0.000258398	Scn4b	NA	NA	NA	K04848//voltage-gated sodium channel type IV beta	NA
12374	7645	13	38	1.5812	0.000303037	Up	0.000258398	Casr	NA	NA	NA	K04612//calcium-sensing receptor	NA
27083	1194	36.75	73.36	1.03096	0.00031754	Up	0.000271353	Xlr4b	NA	NA	NA	K19528//synaptonemal complex protein 3	gi|144226240|ref|NP_898917.2|//X-linked lymphocyte-regulated 4C [Mus musculus]
66931	1878	24	55	1.23011	0.000325788	Up	0.000278815	1700010I14Rik	NA	NA	NA	NA	NA
77762	821	12.99	0	-4.42683	0.000355942	Down	0.000305938	9930111H07Rik	NA	NA	NA	NA	gi|148708310|gb|EDL40257.1|//mCG145600 [Mus musculus]
545548	623	7	27.02	1.98231	0.000365152	Up	0.000314276	Lce3a	NA	NA	NA	NA	NA
433637	459	19	47	1.34037	0.000381282	Up	0.000328908	Gm5547	NA	NA	NA	NA	NA
170722	1863	52	21	-1.27441	0.000382062	Down	0.000329669	Nxf7	GO:0043231//intracellular membrane-bounded organelle	GO:0003723//RNA binding	GO:0006405//RNA export from nucleus	K14284//nuclear RNA export factor	gi|30794232|ref|NP_570958.1|//nuclear RNA export factor 7 isoform 2 [Mus musculus]
14408	2280	40.79	14.18	-1.49065	0.000392991	Down	0.000339553	Gabrr1	GO:0034702//ion channel complex;GO:0097060//synaptic membrane	GO:0005253//anion channel activity;GO:0015276//ligand-gated ion channel activity;GO:0042802//identical protein binding;GO:0016917//GABA receptor activity;GO:0046983//protein dimerization activity	GO:0050953//sensory perception of light stimulus	K05190//gamma-aminobutyric acid receptor subunit rho	gi|402691983|ref|NP_032101.3|//gamma-aminobutyric acid receptor subunit rho-1 precursor [Mus musculus]
13099	1811	0	12.24	4.64724	0.00039355	Up	0.000340082	Cyp2c40	GO:0043231//intracellular membrane-bounded organelle;GO:0031090//organelle membrane	GO:0046914//transition metal ion binding;GO:0046906//tetrapyrrole binding;GO:0016712//oxidoreductase activity, acting on paired donors, with incorporation or reduction of molecular oxygen, reduced flavin or flavoprotein as one donor, and incorporation of one atom of oxygen	GO:0044710//single-organism metabolic process	K07413//cytochrome P450 family 2 subfamily C [EC:1.14.14.1]	gi|254281186|ref|NP_034134.2|//cytochrome P450 2C40 [Mus musculus]
216033	2840	32	66	1.0781	0.000393996	Up	0.000340604	Ctnna3	GO:0031252//cell leading edge;GO:0005856//cytoskeleton;GO:0005913//cell-cell adherens junction	GO:0050839//cell adhesion molecule binding	GO:0007155//cell adhesion	K05691//catenin alpha	gi|256985152|ref|NP_001157991.1|//catenin alpha-3 isoform 2 [Mus musculus];gi|256985119|ref|NP_808280.2|//catenin alpha-3 isoform 1 [Mus musculus]
13497	6983	37.2	73.23	1.01084	0.000398069	Up	0.000344309	Drp2	GO:0016020//membrane;GO:0043232//intracellular non-membrane-bounded organelle;GO:0043005//neuron projection	GO:0046914//transition metal ion binding	GO:0016043//cellular component organization	K10366//dystrophin	gi|148688453|gb|EDL20400.1|//dystrophin related protein 2, isoform CRA_b, partial [Mus musculus]
18189	9040	29.83	62.59	1.10288	0.000438099	Up	0.000380301	Nrxn1	GO:0031224//intrinsic component of membrane;GO:0030426//growth cone;GO:0016023//null;GO:0097060//synaptic membrane	GO:0046872//metal ion binding;GO:0016247//channel regulator activity;GO:0005102//receptor binding	GO:0001505//regulation of neurotransmitter levels;GO:0035418//protein localization to synapse;GO:0097090//presynaptic membrane organization;GO:0007625//grooming behavior;GO:0010469//regulation of receptor activity;GO:0007611//learning or memory;GO:0051130//positive regulation of cellular component organization;GO:0009653//anatomical structure morphogenesis;GO:0001964//startle response;GO:0051705/…	K07377//neurexin	gi|28394197|dbj|BAC41433.2|//mKIAA0578 protein [Mus musculus]
50490	3756	33	67	1.05541	0.000447956	Up	0.000389271	Nox4	GO:0043231//intracellular membrane-bounded organelle;GO:0005887//integral component of plasma membrane;GO:0031090//organelle membrane;GO:0032432//actin filament bundle;GO:0005924//cell-substrate adherens junction;GO:0044444//cytoplasmic part	GO:0016597//amino acid binding;GO:0050664//oxidoreductase activity, acting on NAD(P)H, oxygen as acceptor	GO:0006801//superoxide metabolic process;GO:0006950//response to stress;GO:0014909//smooth muscle cell migration;GO:0043405//regulation of MAP kinase activity;GO:0010332//response to gamma radiation;GO:0032989//cellular component morphogenesis;GO:0008283//cell proliferation;GO:0071363//cellular response to growth factor stimulus;GO:0000096//sulfur amino acid metabolic process;GO:0007507//heart de…	K08008//NADPH oxidase	gi|568951007|ref|XP_006508075.1|//PREDICTED: NADPH oxidase 4 isoform X4 [Mus musculus];gi|568951003|ref|XP_006508073.1|//PREDICTED: NADPH oxidase 4 isoform X1 [Mus musculus];gi|7657389|ref|NP_056575.1|//NADPH oxidase 4 isoform 1 [Mus musculus]
217246	2214	0	12	4.61867	0.000454565	Up	0.00039549	Ace3	NA	GO:0005488//binding	NA	K01283//peptidyl-dipeptidase A [EC:3.4.15.1]	gi|384871588|ref|NP_001094923.2|//angiotensin I converting enzyme 3 precursor [Mus musculus]
114668	709	0	12	4.61867	0.000454565	Up	0.00039549	5033404E19Rik	GO:0044424//intracellular part	NA	NA	K14842//ribosome biogenesis protein NSA2	gi|635028797|ref|XP_007973476.1|//PREDICTED: ribosome biogenesis protein NSA2 homolog isoform X1 [Chlorocebus sabaeus]
100504591	1082	13	37	1.54272	0.000457636	Up	0.000398317	Gm15987	NA	NA	NA	NA	gi|148667488|gb|EDK99904.1|//mCG132537, partial [Mus musculus]
13214	932	2	16	3.03371	0.000465164	Up	0.0004053	Defb1	NA	NA	GO:0048545//response to steroid hormone;GO:0002376//immune system process;GO:0006952//defense response;GO:0051707//response to other organism	NA	gi|6681161|ref|NP_031869.1|//beta-defensin 1 precursor [Mus musculus]
212516	2551	2	16	3.03371	0.000465164	Up	0.0004053	Efcab12	NA	GO:0046872//metal ion binding	NA	K02912//large subunit ribosomal protein L32e	gi|160333243|ref|NP_001103976.1|//EF-hand calcium-binding domain-containing protein 12 [Mus musculus]
70602	2311	2	16	3.03371	0.000465164	Up	0.0004053	5730488B01Rik	NA	NA	NA	NA	gi|625291924|ref|XP_007637714.1|//PREDICTED: paired box protein Pax-5 isoform X2 [Cricetulus griseus]
100216530	138	2	16	3.03371	0.000465164	Up	0.0004053	Snord118	NA	NA	NA	NA	NA
546648	1818	65	30	-1.08177	0.000487727	Down	0.000425974	Klhdc7b	NA	NA	NA	K10476//kelch repeat and BTB domain-containing protein 11	gi|237513007|ref|NP_001153650.1|//kelch domain-containing protein 7B [Mus musculus]
330463	4655	13.46	37.41	1.50846	0.000525556	Up	0.000461079	Zfp78	NA	GO:0043169//cation binding	NA	K09228//KRAB domain-containing zinc finger protein	gi|68448539|ref|NP_001020334.1|//zinc finger protein 471 isoform 1 [Mus musculus];gi|50510913|dbj|BAD32442.1|//mKIAA1396 protein [Mus musculus]
100328588	2320	30.48	8.75	-1.7668	0.000530916	Down	0.000465965	Gm21948	GO:0000323//lytic vacuole	NA	GO:0006520//cellular amino acid metabolic process	K03334//L-amino-acid oxidase [EC:1.4.3.2]	gi|283484016|ref|NP_001164495.1|//Nup62-Il4i1 protein precursor [Mus musculus]
110257	587	13.38	1	-3.7083	0.000576801	Down	0.000508438	Hba-a2	GO:0043234//protein complex;GO:0015935//small ribosomal subunit	GO:0022892//substrate-specific transporter activity;GO:0046914//transition metal ion binding;GO:0046906//tetrapyrrole binding;GO:0036094//small molecule binding	GO:0008217//regulation of blood pressure;GO:0015669//gas transport;GO:0042743//hydrogen peroxide metabolic process;GO:0008219//cell death;GO:0043009//chordate embryonic development;GO:0030218//erythrocyte differentiation;GO:0000302//response to reactive oxygen species;GO:0019233//sensory perception of pain;GO:0051259//protein oligomerization	K13822//hemoglobin subunit alpha	gi|145301549|ref|NP_001077424.1|//hemoglobin alpha, adult chain 2 [Mus musculus]
22437	5839	1	13	3.73415	0.000578634	Up	0.00051012	Xirp1	GO:0005913//cell-cell adherens junction;GO:0044291//cell-cell contact zone	GO:0008092//cytoskeletal protein binding	GO:0008283//cell proliferation;GO:0006873//cellular ion homeostasis;GO:0030239//myofibril assembly	K03006//DNA-directed RNA polymerase II subunit RPB1 [EC:2.7.7.6];K02085//adenomatosis polyposis coli protein;K11588//methyl CpG binding protein 2	gi|285002266|ref|NP_035854.3|//xin actin-binding repeat-containing protein 1 [Mus musculus]
69297	1338	14	38	1.47428	0.000588823	Up	0.000519611	Lrrc46	NA	NA	NA	K19753//protein TilB	gi|31982634|ref|NP_081302.2|//leucine-rich repeat-containing protein 46 [Mus musculus]
100048658	2209	7	26	1.9268	0.00059208	Up	0.000522796	Ddx43	NA	NA	NA	K17043//ATP-dependent RNA helicase DDX43 [EC:3.6.4.13]	gi|300795358|ref|NP_001177973.1|//probable ATP-dependent RNA helicase DDX43 [Mus musculus]
23801	2538	36	12	-1.55125	0.00059715	Down	0.000527479	Aloxe3	NA	GO:0016702//oxidoreductase activity, acting on single donors with incorporation of molecular oxygen, incorporation of two atoms of oxygen;GO:0046914//transition metal ion binding	GO:0006636//unsaturated fatty acid biosynthetic process;GO:0006690//icosanoid metabolic process	K18684//hydroperoxy icosatetraenoate dehydratase/isomerase [EC:4.2.1.152 5.4.4.7]	gi|226874908|ref|NP_035916.2|//hydroperoxide isomerase ALOXE3 [Mus musculus]
381073	606	28	59	1.109	0.000599038	Up	0.000529354	Npw	NA	NA	NA	K05267//preproneuropeptide B	NA
54631	5661	32.44	65.16	1.03992	0.000619034	Up	0.000547954	Nphs1	GO:0031224//intrinsic component of membrane;GO:0032991//macromolecular complex;GO:0044464//cell part;GO:0036056//filtration diaphragm	GO:0042805//actinin binding	GO:0014706//striated muscle tissue development;GO:0022610//biological adhesion;GO:0007588//excretion;GO:0000768//syncytium formation by plasma membrane fusion;GO:0030198//extracellular matrix organization;GO:0072112//glomerular visceral epithelial cell differentiation;GO:0030041//actin filament polymerization;GO:0097205//renal filtration;GO:0051403//stress-activated MAPK cascade	K17341//hemicentin;K11394//hydroxyproline oxidase [EC:1.5.-.-]	gi|120586997|ref|NP_062332.2|//nephrin precursor [Mus musculus]
104932	987	4	20	2.35564	0.00062575	Up	0.000554227	AU015791	NA	NA	NA	NA	NA
100504728	2639	1.33	13.76	3.40469	0.000629063	Up	0.000557268	Gm13985	NA	NA	NA	K03847//alpha-1,6-mannosyltransferase [EC:2.4.1.260]	NA
224419	1652	16	41	1.39126	0.000630016	Up	0.000558258	Map3k7cl	NA	NA	NA	K04427//mitogen-activated protein kinase kinase kinase 7 [EC:2.7.11.25]	gi|7717312|emb|CAB90434.1|//TGF-beta-activated kinase like [Homo sapiens]
11989	2277	5	22	2.17121	0.00063985	Up	0.000567934	Slc7a3	GO:0016021//integral component of membrane	GO:0008324//cation transmembrane transporter activity;GO:0015171//amino acid transmembrane transporter activity	GO:0006865//amino acid transport;GO:0006812//cation transport;GO:0009966//regulation of signal transduction	K13865//solute carrier family 7 (cationic amino acid transporter), member 3	gi|6671600|ref|NP_031541.1|//cationic amino acid transporter 3 [Mus musculus]
381409	2965	5	22	2.17121	0.00063985	Up	0.000567934	Cdh26	NA	NA	NA	K06736//cadherin 2, type 1, N-cadherin	NA
12737	3263	29	60	1.08262	0.000684222	Up	0.000609849	Cldn1	GO:0031224//intrinsic component of membrane;GO:0044459//plasma membrane part;GO:0043296//apical junction complex	GO:0005515//protein binding	GO:0016337//single organismal cell-cell adhesion;GO:0034330//cell junction organization	K06087//claudin	gi|7710002|ref|NP_057883.1|//claudin-1 [Mus musculus]
16427	3044	13	36	1.5032	0.000684859	Up	0.000610496	Itih4	GO:0016020//membrane;GO:0044424//intracellular part	GO:0046872//metal ion binding;GO:0005539//glycosaminoglycan binding;GO:0004866//endopeptidase inhibitor activity	GO:0010033//response to organic substance;GO:0051346//negative regulation of hydrolase activity;GO:0002526//acute inflammatory response;GO:0030203//glycosaminoglycan metabolic process	K19014//inter-alpha-trypsin inhibitor heavy chain H1;K19015//inter-alpha-trypsin inhibitor heavy chain H2	gi|226531047|ref|NP_061216.2|//inter alpha-trypsin inhibitor, heavy chain 4 isoform 1 precursor [Mus musculus];gi|148692824|gb|EDL24771.1|//inter alpha-trypsin inhibitor, heavy chain 4, isoform CRA_d, partial [Mus musculus];gi|148692822|gb|EDL24769.1|//inter alpha-trypsin inhibitor, heavy chain 4, isoform CRA_b, partial [Mus musculus];gi|148692823|gb|EDL24770.1|//inter alpha-trypsin inhibitor, he…
434423	647	0	11.19	4.51785	0.00073707	Up	0.000659935	Dppa5a	GO:0044424//intracellular part	GO:0003723//RNA binding	GO:0032502//developmental process;GO:0010467//gene expression	NA	gi|27228963|ref|NP_079550.2|//developmental pluripotency-associated protein 5A [Mus musculus]
22138	81931	9	29	1.72177	0.000772662	Up	0.000693767	Ttn	NA	NA	NA	K12567//titin [EC:2.7.11.1]	NA
74179	888	53.2	23.13	-1.16795	0.000776717	Down	0.000697497	1700030A11Rik	NA	NA	NA	NA	NA
12941	5206	10.72	31.92	1.60787	0.000779337	Up	0.00070012	Pcdha5	GO:0016021//integral component of membrane	GO:0046872//metal ion binding	GO:0016337//single organismal cell-cell adhesion;GO:0048731//system development	K16493//protocadherin alpha	gi|20137002|ref|NP_034089.1|//protocadherin alpha-5 precursor [Mus musculus]
77442	884	9.8	30.36	1.66503	0.000779473	Up	0.000700333	9530020I12Rik	NA	NA	NA	NA	NA
246317	3531	37	13	-1.4753	0.000787374	Down	0.000708069	Neto1	NA	NA	NA	K14616//cubilin	NA
74088	1513	37	13	-1.4753	0.000787374	Down	0.000708069	Them7	GO:0043231//intracellular membrane-bounded organelle	NA	NA	NA	gi|21311853|ref|NP_083023.1|//uncharacterized protein LOC74088 isoform 1 [Mus musculus]
320014	3085	12	34	1.53621	0.000793534	Up	0.000714158	B930025P03Rik	NA	NA	NA	NA	gi|148690102|gb|EDL22049.1|//mCG144710, partial [Mus musculus]
71528	1209	12	34	1.53621	0.000793534	Up	0.000714158	9030404E10Rik	NA	NA	NA	NA	NA
270049	5103	17.32	42.42	1.32602	0.000794146	Up	0.000714916	Galntl6	GO:0031224//intrinsic component of membrane;GO:0043231//intracellular membrane-bounded organelle;GO:0012505//endomembrane system	GO:0043169//cation binding;GO:0008376//acetylgalactosaminyltransferase activity	GO:0006464//cellular protein modification process	K00710//polypeptide N-acetylgalactosaminyltransferase [EC:2.4.1.41]	gi|880909835|ref|XP_005075214.2|//PREDICTED: polypeptide N-acetylgalactosaminyltransferase-like 6 [Mesocricetus auratus]
333048	1827	2	15	2.9406	0.000824001	Up	0.000743006	Tmem211	GO:0031224//intrinsic component of membrane	NA	NA	NA	gi|755512587|ref|XP_011247791.1|//PREDICTED: transmembrane protein 211 isoform X2 [Mus musculus]
387191	102	2	15	2.9406	0.000824001	Up	0.000743006	Mir196a-1	NA	NA	NA	NA	NA
433804	2827	23.98	52.23	1.15676	0.000824631	Up	0.00074367	Gm13154	NA	NA	NA	K09228//KRAB domain-containing zinc finger protein	gi|169646737|ref|NP_001014419.2|//uncharacterized protein LOC433804 [Mus musculus]
170571	4863	0	11	4.49314	0.000825337	Up	0.000744593	Cntnap4	NA	NA	NA	K07380//contactin associated protein-like 2	NA
232345	4687	0	11	4.49314	0.000825337	Up	0.000744593	A2m	GO:0044421//extracellular region part;GO:0031988//null	GO:0019958//C-X-C chemokine binding;GO:0019838//growth factor binding;GO:0004866//endopeptidase inhibitor activity	GO:0031960//response to corticosteroid;GO:0010466//negative regulation of peptidase activity;GO:0030154//cell differentiation;GO:0031667//response to nutrient levels;GO:0002526//acute inflammatory response	K03910//alpha-2-macroglobulin	gi|148277039|ref|NP_783327.2|//alpha-2-macroglobulin-P precursor [Mus musculus]
76606	741	0	11	4.49314	0.000825337	Up	0.000744593	1700034O15Rik	NA	NA	NA	NA	gi|58037451|ref|NP_083947.1|//uncharacterized protein C7orf34 homolog precursor [Mus musculus]
14800	6841	12.07	34	1.52782	0.000831371	Up	0.000750325	Gria2	GO:0031224//intrinsic component of membrane;GO:0008021//synaptic vesicle;GO:0008328//ionotropic glutamate receptor complex;GO:0033267//axon part;GO:0043025//neuronal cell body;GO:0044327//dendritic spine head;GO:0097060//synaptic membrane	GO:0019904//protein domain specific binding;GO:0005231//excitatory extracellular ligand-gated ion channel activity;GO:0019900//kinase binding;GO:0004970//ionotropic glutamate receptor activity	GO:0035249//synaptic transmission, glutamatergic;GO:0006898//receptor-mediated endocytosis;GO:0008104//protein localization;GO:0006811//ion transport;GO:0051259//protein oligomerization;GO:0007215//glutamate receptor signaling pathway;GO:0044765//single-organism transport	K05198//glutamate receptor 2	gi|148683501|gb|EDL15448.1|//glutamate receptor, ionotropic, AMPA2 (alpha 2), isoform CRA_b, partial [Mus musculus];gi|568921818|ref|XP_006501075.1|//PREDICTED: glutamate receptor 2 isoform X3 [Mus musculus];gi|568921820|ref|XP_006501076.1|//PREDICTED: glutamate receptor 2 isoform X4 [Mus musculus]
20756	699	0	10.98	4.49052	0.000835152	Up	0.000754123	Sprr2b	NA	NA	NA	NA	gi|3093375|emb|CAA06597.1|//SPR2J protein [Mus musculus]
207911	2205	26	55	1.11463	0.000863469	Up	0.000780491	Mchr1	NA	NA	NA	K04320//melanin-concentrating hormone receptor 1	gi|34098567|sp|Q8JZL2.2|MCHR1_MOUSE//RecName: Full=Melanin-concentrating hormone receptor 1; Short=MCH receptor 1; Short=MCH-R1; Short=MCHR-1; AltName: Full=G-protein coupled receptor 24; AltName: Full=MCH-1R; Short=MCH1R; Short=MCHR; AltName: Full=SLC-1; AltName: Full=Somatostatin receptor-like protein
12035	7849	26.01	55.01	1.11434	0.000864628	Up	0.000781639	Bcat1	GO:0043231//intracellular membrane-bounded organelle;GO:0044444//cytoplasmic part	GO:0004084//branched-chain-amino-acid transaminase activity;GO:0005515//protein binding	GO:0008652//cellular amino acid biosynthetic process;GO:0009063//cellular amino acid catabolic process	K00826//branched-chain amino acid aminotransferase [EC:2.6.1.42]	gi|74185103|dbj|BAE39154.1|//unnamed protein product [Mus musculus];gi|66792792|ref|NP_001019639.1|//branched-chain-amino-acid aminotransferase, cytosolic isoform 1 [Mus musculus]
218763	1676	66	32	-1.01068	0.000867298	Down	0.000784354	Lrrc3b	GO:0031224//intrinsic component of membrane	NA	NA	K06839//slit 2;K06850//slit 3	gi|22122541|ref|NP_666164.1|//leucine-rich repeat-containing protein 3B precursor [Mus musculus]
17701	1931	52.53	23	-1.1578	0.000905576	Down	0.000820646	Msx1	GO:0043231//intracellular membrane-bounded organelle;GO:0043234//protein complex	GO:0000981//RNA polymerase II transcription factor activity, sequence-specific DNA binding;GO:0003677//DNA binding;GO:0005515//protein binding	GO:0035094//response to nicotine;GO:0051146//striated muscle cell differentiation;GO:0003002//regionalization;GO:0016049//cell growth;GO:0043009//chordate embryonic development;GO:0003272//endocardial cushion formation;GO:0035878//nail development;GO:0008283//cell proliferation;GO:0006921//cellular component disassembly involved in execution phase of apoptosis;GO:0030879//mammary gland developmen…	K09341//homeobox protein MSX	gi|9247217|gb|AAB31962.2|//homeobox protein [Mus sp.]
12180	3340	11	32	1.57428	0.000916461	Up	0.000830934	Smyd1	GO:0043231//intracellular membrane-bounded organelle	GO:0003712//transcription cofactor activity;GO:0046914//transition metal ion binding;GO:0003676//nucleic acid binding	GO:0010830//regulation of myotube differentiation;GO:0045445//myoblast differentiation;GO:0006351//transcription, DNA-templated;GO:0016568//null	K11426//SET and MYND domain-containing protein	gi|236461142|ref|NP_033892.2|//histone-lysine N-methyltransferase Smyd1 isoform 2 [Mus musculus];gi|236461014|ref|NP_001153599.1|//histone-lysine N-methyltransferase Smyd1 isoform 1 [Mus musculus]
381482	2424	3	17	2.53621	0.000981762	Up	0.000893658	Gm1653	NA	NA	NA	NA	NA
622523	862	3	17	2.53621	0.000981762	Up	0.000893658	Gm6329	NA	NA	NA	NA	NA
22762	4974	27	56	1.08618	0.000988933	Up	0.000900758	Zfpm2	GO:0031981//nuclear lumen	GO:0005515//protein binding;GO:0001104//RNA polymerase II transcription cofactor activity;GO:0046914//transition metal ion binding;GO:0003676//nucleic acid binding	GO:0003171//atrioventricular valve development;GO:0051093//negative regulation of developmental process;GO:0008219//cell death;GO:0030323//respiratory tube development;GO:0043009//chordate embryonic development;GO:0003151//outflow tract morphogenesis;GO:0006366//transcription from RNA polymerase II promoter;GO:0003186//tricuspid valve morphogenesis;GO:0003183//mitral valve morphogenesis;GO:004544…	K17442//zinc finger protein ZFPM2	gi|6756071|ref|NP_035896.1|//zinc finger protein ZFPM2 [Mus musculus]
