# Supplementary material for: Intestinal transcriptional profiling reveals fava bean-induced immune response in DBA/1 mice
Source: Biol Res. 2019 Mar 1;52:9. doi: 10.1186/s40659-019-0216-9 (PMC6396536; doi:10.1186/s40659-019-0216-9)
Supplement: Supplementary file 3 — Additional file 3: Table S3. The differentially expressed genes implicated in each of the enriched functions. [file 40659_2019_216_MOESM3_ESM.xlsx]

## Sheet: Control-VS-Broadbean.DEGseq_Met
Table S3 the differentially expressed genes implicated in each of the enriched functions
Ontoloty	GO term	Number of Genes	Gene members
biological_process	cellular process	334	100041231;100042295;100042314;100042514;100328588;100504362;100862177;101544;103964;104069;104158;105349;105722;107221;107587;107605;108112;109637;109857;109901;110257;110417;11409;114228;11514;11537;11551;11639;11648;116939;11758;11807;11864;11865;11989;12035;12163;12180;12332;12338;12346;12349;12351;12409;12411;12425;12654;12737;12823;12869;12902;12944;12945;12972;13057;13131;13170;13384;13497;…
biological_process	metabolic process	287	100040208;100042295;100042314;100043684;100043686;100043688;100303744;100328588;100504362;100862177;101544;103964;104069;104158;105349;107587;107605;108078;108112;109660;109697;109857;109901;109959;110257;110417;11409;114228;11514;11537;11551;11639;11648;116939;11722;11758;11807;11864;11865;12035;12180;12338;12346;12349;12351;12409;12411;12654;12869;12972;13057;13131;13170;13384;13653;13706;13808…
biological_process	response to stimulus	199	100041895;100042295;100042314;100042514;100504362;100862177;103964;104158;105349;107221;108078;109901;110257;110557;11409;114228;11514;11537;11551;11639;11758;11807;11833;11864;11989;12163;12349;12351;12411;12425;12654;12869;12902;12944;12972;13057;13087;13101;13105;13131;13214;13219;13223;13653;13808;14013;140474;140486;14080;14165;14170;14183;14282;14397;14464;14645;14800;14829;14863;15370;1539…
biological_process	biological regulation	175	100042514;100504362;100862177;104069;104158;105349;105722;107221;107587;107605;109901;110257;110557;11514;11537;11551;11807;11865;11989;12163;12180;12332;12349;12411;12425;12654;12944;13057;13131;13653;14013;140474;140486;140488;14058;14067;14080;14165;14170;14183;14397;14563;14570;14645;14800;14829;14863;15370;15396;15398;15404;15414;15415;15417;15431;15484;15531;15562;16008;16336;16409;16427;16…
biological_process	multicellular organismal process	161	102443351;103964;104158;105349;107221;107587;109901;110257;110557;114228;11514;11551;11639;11648;11807;11864;12163;12349;12351;12411;12425;12654;12941;12944;12945;13057;13131;13653;14013;140486;140488;14067;14080;14165;14183;14397;14408;14563;14863;15051;15370;15395;15396;15398;15404;15405;15414;15415;15416;15417;15426;15431;15438;15484;15486;15494;15531;15562;16336;16409;16623;16846;16854;16871;…
biological_process	localization	146	100503496;100504362;100862177;103964;105349;105722;107221;109637;110257;111002;114228;11551;11807;11833;11980;11989;12349;12351;12425;12944;12945;13057;13131;13487;13521;140486;14067;14080;14165;14170;14183;14275;14276;14397;14570;14645;14800;14863;15370;15494;16204;16409;16516;16846;170460;170722;170942;17153;17701;17921;17991;18189;18300;18609;18610;18641;18741;18778;18829;19016;19064;19886;202…
biological_process	developmental process	143	100042514;105349;107587;109637;109901;110257;110557;11639;11648;11807;11864;12163;12180;12349;12351;12411;12425;12654;12823;12941;12944;12945;13131;13653;13808;14013;140488;14165;14183;14282;14397;14464;14563;15051;15370;15395;15396;15398;15404;15405;15414;15415;15416;15417;15426;15431;15438;15486;15494;15531;16336;16409;16623;16780;16846;16854;16871;17060;170835;170942;17153;17701;17829;17921;18…
biological_process	regulation of biological process	142	100042514;100504362;100862177;104069;104158;105349;107221;107587;109901;110557;11514;11537;11551;11807;11865;11989;12163;12180;12332;12349;12411;12425;12654;12944;13057;13131;13653;14013;140474;140486;140488;14165;14170;14183;14397;14563;14570;14645;14800;14829;14863;15370;15396;15398;15404;15415;15417;15431;15531;15562;16008;16336;16409;16433;16612;16622;16706;16846;17060;170835;17153;17701;1782…
biological_process	signaling	99	100504362;100862177;104069;105349;107221;109901;11514;11537;11551;11989;12163;12411;12425;12654;13131;13653;14013;14165;14170;14183;14397;14645;14800;14829;14863;15370;15398;15417;15531;15562;16008;16336;16409;16433;16612;16622;16706;16846;17060;17701;17829;18189;18300;18530;18609;18610;18641;18710;18741;18802;18823;18829;19016;19065;19213;19223;19886;20198;20319;20515;20606;208154;211383;21337;2…
biological_process	cellular component organization or biogenesis	78	100042514;100504362;100862177;104069;104158;105722;110257;11409;11551;11758;11807;12332;12338;12409;12425;12737;12823;12944;12972;13057;13131;13497;14165;14183;14645;14711;14800;16854;16871;170835;17153;17229;17701;17829;17921;18189;18641;18829;195434;20319;20743;208595;20962;20981;210719;21393;21818;22239;22437;234309;237038;237436;237625;24108;24131;29873;319150;319164;319184;319191;50490;50706…
biological_process	positive regulation of biological process	55	100504362;100862177;105349;107587;110557;11537;11551;11807;12349;12654;12944;13057;13131;13653;140486;14165;14170;14183;14645;15370;15396;15415;15431;16008;16846;17153;17829;18189;18741;18829;19016;19223;19368;20319;210719;21337;215257;21785;21897;22762;237038;24047;24088;27220;379043;381126;381308;50490;57257;65956;68173;70186;74205;76758;80885
biological_process	immune system process	49	100504362;100862177;110257;110557;11537;11807;12349;12902;12944;13057;13214;13653;14013;14165;15404;15405;15415;15416;16008;16409;16846;17060;18741;18829;19016;19368;20208;20209;208154;21785;21897;22361;24047;24088;24108;26438;27220;379043;381308;50934;53945;57257;624681;65956;67133;67703;72077;75458;80885
biological_process	multi-organism process	45	100041895;102443351;105349;11551;12163;12411;12425;13057;13214;13219;13223;14013;14165;14829;15395;15484;16008;16433;16846;17829;18189;18802;19368;195434;19886;20249;20606;20962;21897;22238;24088;26438;379043;381308;394435;55925;667410;69338;71242;73679;74090;74229;76408;83561;94284
biological_process	cell proliferation	42	105349;107587;109901;111002;11551;11864;13057;13653;14013;14080;14165;14170;14183;14563;14645;14829;15370;15562;16008;16336;16409;16846;170942;17701;18609;18741;18993;19016;20319;20606;208154;21785;22437;233038;237038;24088;338521;381126;50490;56312;57257;94040
biological_process	negative regulation of biological process	40	100504362;100862177;104069;105349;11551;11807;12332;13131;13653;140474;140486;14165;14563;14863;15404;16846;170835;17829;18189;18829;19016;19223;20319;20541;20743;208154;21785;22762;232345;24047;24088;27220;381308;50782;56312;65956;68173;70550;80885;83561
biological_process	reproduction	34	102443351;105349;11551;12163;12411;14165;14183;15395;15398;15484;15494;16008;16336;16433;16846;17829;18741;18802;195434;19886;20319;20606;20962;26438;55925;56312;667410;69338;71242;73679;74090;74229;83561;94224
biological_process	reproductive process	34	102443351;105349;11551;12163;12411;14165;14183;15395;15398;15484;15494;16008;16336;16433;16846;17829;18741;18802;195434;19886;20319;20606;20962;26438;55925;56312;667410;69338;71242;73679;74090;74229;83561;94224
biological_process	locomotion	33	100504362;100862177;103964;114228;11551;12425;13131;14165;14170;15370;15417;16409;16871;170942;18741;18829;20208;20209;20277;20319;20348;20541;212712;21785;22074;237038;24047;436523;50490;57257;65956;67703;75458
biological_process	growth	25	109901;11648;12945;13057;13730;13808;14165;14183;14563;15396;15431;16008;16846;17701;19016;19886;20249;20319;20743;240514;24088;29873;381308;56312;81879
biological_process	biological adhesion	24	100504362;100862177;140474;14067;14663;15404;16008;16433;16780;16846;18488;18829;20208;20209;208154;216033;22361;225392;330790;50706;54631;57257;65956;67931
biological_process	behavior	14	102443351;11514;12425;13131;14829;15416;15438;16846;18143;18189;18530;21337;27220;69338
biological_process	biological phase	7	14080;195434;20962;22092;24108;67733;83561
biological_process	rhythmic process	6	11865;13170;16846;18143;195646;27220
biological_process	cell killing	2	19368;379043
biological_process	pigmentation	2	17921;381269
biological_process	presynaptic process involved in chemical synaptic transmission	2	18610;21337
cellular_component	cell	356	100042295;100042314;100042514;100303744;100328588;100504362;100862177;101544;102443351;104069;104158;105349;105722;107587;107605;109284;109637;109857;110257;110417;110557;111002;11409;114668;11551;11639;11648;11758;11833;11864;11865;11980;12035;12180;12309;12332;12338;12346;12348;12349;12351;12409;12411;12425;12623;12654;12737;12869;12902;12944;12945;12972;13057;13099;13101;13105;13131;13170;1338…
cellular_component	cell part	356	100042295;100042314;100042514;100303744;100328588;100504362;100862177;101544;102443351;104069;104158;105349;105722;107587;107605;109284;109637;109857;110257;110417;110557;111002;11409;114668;11551;11639;11648;11758;11833;11864;11865;11980;12035;12180;12309;12332;12338;12346;12348;12349;12351;12409;12411;12425;12623;12654;12737;12869;12902;12944;12945;12972;13057;13099;13101;13105;13131;13170;1338…
cellular_component	organelle	256	100042295;100042314;100042514;100303744;100328588;101544;102443351;104069;104158;105349;107587;107605;109284;109857;110257;110417;11409;11639;11758;11833;11864;11865;11980;12035;12180;12332;12338;12346;12351;12409;12411;12425;12623;12654;12869;12945;12972;13057;13087;13099;13101;13105;13170;13497;13653;14013;140486;140488;14058;14067;14080;14165;14183;14344;14420;14464;14645;14711;14800;14863;150…
cellular_component	membrane	249	100042295;100042314;100503496;102443351;103710;105722;106722;107221;107605;108078;109637;110417;110557;111002;11514;11551;11648;116939;11833;11980;11989;12309;12348;12349;12351;12425;12737;12869;12902;12941;12945;13057;13087;13099;13101;13105;13384;13487;13497;13521;13730;140474;140486;14067;14165;14183;14275;14276;14344;14397;14408;14663;14800;14829;14863;15486;15494;15531;15562;16008;16409;1642…
cellular_component	membrane part	209	100503496;102443351;103710;105722;106722;107221;107605;108078;109637;110557;11514;11551;11648;116939;11833;11980;11989;12309;12348;12349;12351;12425;12737;12869;12902;12941;12945;13057;13384;13487;13521;13730;140474;14183;14275;14276;14344;14397;14408;14800;14829;15486;15494;15531;15562;16008;16409;16433;16516;16979;170677;170835;17153;17829;17921;17991;18189;18488;18530;18823;19065;19126;19146;1…
cellular_component	organelle part	114	100042295;100042314;100303744;102443351;104069;104158;107605;109857;110257;110417;11409;11639;11865;11980;12332;12338;12409;12411;12869;12945;13057;13087;13099;13101;13105;14013;140486;14080;14344;15396;15415;15417;15494;16433;16854;170677;17921;17930;17991;19126;192212;19223;20249;20341;20342;20541;20743;20755;208595;208647;20962;212712;21393;214663;21952;21953;22117;22238;223706;226564;22762;23…
cellular_component	extracellular region	67	100040208;100041895;100043684;100043686;100043688;103964;109697;109959;114228;11537;11722;11807;12163;12349;12654;12944;12945;140474;14067;14165;14563;16008;16336;16612;16613;16617;16622;16623;16780;16846;16854;17229;17840;18050;18778;18946;19126;19223;20208;20209;20210;20319;20348;215257;21785;22072;22074;22139;22361;225392;232345;27220;280662;329093;330790;436522;436523;50706;545562;66473;67373…
cellular_component	extracellular region part	66	100040208;100041895;100043684;100043686;100043688;103964;109697;109959;114228;11537;11722;11807;12163;12349;12654;12944;12945;14067;14165;14563;16008;16336;16612;16613;16617;16622;16623;16780;16846;16854;17229;17840;18050;18778;18946;19126;19223;20208;20209;20210;20319;20348;215257;21785;22072;22074;22139;22361;225392;232345;27220;280662;329093;330790;436522;436523;50706;545562;66473;67373;67445;…
cellular_component	macromolecular complex	54	100303744;105722;110257;110417;110557;11551;11807;11864;11865;140486;14397;14408;14645;14800;15370;15395;15396;15405;16780;16871;17259;17701;17921;18143;18641;18710;18741;19213;195434;19668;20208;20209;20210;20277;20755;209448;210719;212712;212989;216643;21897;22139;24088;252903;394435;50782;54631;56295;64242;65969;66183;70357;83561;94284
cellular_component	membrane-enclosed lumen	24	104069;109857;110417;11865;12332;12411;14013;140486;15396;15415;15417;20341;20342;20743;208595;20962;212712;22762;381308;382051;66071;67733;70550;71242
cellular_component	cell junction	11	12737;20525;20541;216033;22437;50490;54631;58187;66106;68178;75697
cellular_component	supramolecular complex	11	17930;20541;21393;21952;21953;24131;319229;59006;66106;67880;77629
cellular_component	synapse	9	13131;14183;14397;14408;14800;18189;18530;20981;216643
cellular_component	synapse part	8	13131;14397;14408;14800;18189;18530;20981;216643
cellular_component	virion	1	239167
cellular_component	virion part	1	239167
molecular_function	binding	355	100040208;100042295;100042314;100043684;100043686;100043688;100504362;100862177;101544;102443351;103964;104069;106722;107221;107587;107605;108078;108112;109284;109637;109697;109857;109901;109959;110257;110557;111002;11409;114228;11514;11551;11639;11648;11722;11758;11807;11864;11865;11980;12035;12163;12180;12309;12338;12346;12349;12351;12409;12411;12654;12737;12902;12941;12944;12945;12972;13057;13…
molecular_function	catalytic activity	192	100040208;100042295;100042314;100043684;100043686;100043688;102238433;103964;104158;105349;107605;109660;109697;109857;109901;109959;110417;11409;114228;11514;11537;11639;11648;116939;11722;11758;11980;12035;12338;12346;12349;12351;12409;12411;12623;12654;12972;13057;13087;13099;13101;13105;13384;13706;13808;14058;14183;14187;14344;14420;14645;14711;14863;15484;15486;15494;15531;16612;16613;16617…
molecular_function	transporter activity	45	100503496;102443351;105722;11807;11833;11980;11989;13487;13521;14080;14397;14408;14800;16516;170460;17153;20277;20501;20515;20525;20531;20541;212989;215113;216643;216749;217721;225997;226781;231583;237038;239606;26570;327958;330953;50770;50934;53945;56774;64177;66859;67972;70357;74338;76408
molecular_function	molecular transducer activity	36	105349;107221;108078;11551;11864;11865;12425;12902;12945;14183;14397;14408;14800;14829;15370;15562;18143;18802;19016;19065;19146;20515;20606;21337;216643;216749;21897;22141;229214;237636;24088;243277;319229;57385;80885;84112
molecular_function	signal transducer activity	33	105349;107221;11551;12425;12902;14183;14397;14408;14800;14829;15370;15562;16612;16613;16622;16623;18050;19016;19065;20606;21337;216643;216749;21897;22141;229214;237636;24088;243277;319229;57385;80885;84112
molecular_function	molecular function regulator	27	100504362;100862177;11807;14570;16427;17153;18189;18610;18710;18829;20319;232345;24047;241275;259302;27220;30943;50782;57257;65956;66353;67701;67931;69338;70357;74116;75458
molecular_function	transcription regulator activity	18	11865;12180;13170;13653;14464;15370;17701;17829;18609;18741;18993;19016;19213;19668;210719;22762;319530;381308
molecular_function	structural molecule activity	11	100303744;12654;16706;17153;17930;18823;20743;20753;20755;21393;230822
molecular_function	antioxidant activity	2	11758;76113
