# Supplementary material for: Intestinal transcriptional profiling reveals fava bean-induced immune response in DBA/1 mice
Source: Biol Res. 2019 Mar 1;52:9. doi: 10.1186/s40659-019-0216-9 (PMC6396536; doi:10.1186/s40659-019-0216-9)
Supplement: Supplementary file 4 — Additional file 4: Table S4. KEGG pathway classification and functional enrichment of the DEGs. [file 40659_2019_216_MOESM4_ESM.xlsx]

## Sheet: Sheet1
Table S4 KEGG pathway classification and functional enrichment of the DEGs
Level 1	Level 2	Pathway	DEGs genes with pathway annotation (651)	Pvalue	Qvalue
Organismal Systems	Digestive system	Pancreatic secretion	33 (5.07%)	8.2709e-20	2.38202e-17
Organismal Systems	Digestive system	Protein digestion and absorption	28 (4.3%)	3.3799e-13	4.86706e-11
Metabolism	Lipid metabolism	Steroid hormone biosynthesis	24 (3.69%)	2.078e-12	1.99488e-10
Metabolism	Global and overview maps	Metabolic pathways	115 (17.67%)	5.29839e-10	3.81484e-08
Organismal Systems	Endocrine system	Ovarian steroidogenesis	14 (2.15%)	5.07864e-07	2.9253e-05
Metabolism	Carbohydrate metabolism	Starch and sucrose metabolism	10 (1.54%)	1.02144e-06	4.90292e-05
Organismal Systems	Digestive system	Fat digestion and absorption	11 (1.69%)	1.36406e-06	5.61212e-05
Metabolism	Energy metabolism	Sulfur metabolism	7 (1.08%)	2.08474e-06	7.50505e-05
Metabolism	Lipid metabolism	Arachidonic acid metabolism	19 (2.92%)	3.10488e-06	9.9356e-05
Organismal Systems	Digestive system	Carbohydrate digestion and absorption	11 (1.69%)	6.01152e-06	0.000173132
Metabolism	Xenobiotics biodegradation and metabolism	Metabolism of xenobiotics by cytochrome P450	14 (2.15%)	7.249e-06	0.000189792
Metabolism	Lipid metabolism	alpha-Linolenic acid metabolism	8 (1.23%)	5.88515e-05	0.00141244
Metabolism	Lipid metabolism	Linoleic acid metabolism	10 (1.54%)	7.69416e-05	0.00170455
Environmental Information Processing	Signaling molecules and interaction	Neuroactive ligand-receptor interaction	28 (4.3%)	8.35302e-05	0.00171834
Metabolism	Xenobiotics biodegradation and metabolism	Drug metabolism - cytochrome P450	11 (1.69%)	0.000137353	0.00263718
Metabolism	Carbohydrate metabolism	Pentose and glucuronate interconversions	7 (1.08%)	0.000347431	0.00625376
Human Diseases	Cancers: Overview	Chemical carcinogenesis	13 (2%)	0.000384701	0.00640781
Metabolism	Lipid metabolism	Glycerolipid metabolism	10 (1.54%)	0.000400488	0.00640781
Organismal Systems	Endocrine system	Renin-angiotensin system	8 (1.23%)	0.000455886	0.00691027
Metabolism	Lipid metabolism	Ether lipid metabolism	9 (1.38%)	0.000555539	0.00799976
Metabolism	Xenobiotics biodegradation and metabolism	Drug metabolism - other enzymes	9 (1.38%)	0.000619517	0.0083967
Metabolism	Energy metabolism	Nitrogen metabolism	5 (0.77%)	0.000641414	0.0083967
Organismal Systems	Digestive system	Vitamin digestion and absorption	6 (0.92%)	0.000858651	0.0107518
Metabolism	Amino acid metabolism	Cysteine and methionine metabolism	9 (1.38%)	0.00103616	0.012434
Metabolism	Carbohydrate metabolism	Ascorbate and aldarate metabolism	6 (0.92%)	0.00118638	0.0136671
Metabolism	Lipid metabolism	Glycerophospholipid metabolism	12 (1.84%)	0.00170301	0.0188641
Organismal Systems	Nervous system	Serotonergic synapse	13 (2%)	0.00375422	0.040045
Metabolism	Amino acid metabolism	Phenylalanine, tyrosine and tryptophan biosynthesis	3 (0.46%)	0.00418455	0.0430411
Genetic Information Processing	Folding, sorting and degradation	Sulfur relay system	4 (0.61%)	0.00450354	0.0447248
Metabolism	Metabolism of cofactors and vitamins	Retinol metabolism	10 (1.54%)	0.00500444	0.0480426
Metabolism	Global and overview maps	Biosynthesis of amino acids	10 (1.54%)	0.00533365	0.0487105
Metabolism	Metabolism of cofactors and vitamins	Pantothenate and CoA biosynthesis	4 (0.61%)	0.00541227	0.0487105
Metabolism	Amino acid metabolism	Alanine, aspartate and glutamate metabolism	6 (0.92%)	0.00905055	0.0789866
Metabolism	Carbohydrate metabolism	Fructose and mannose metabolism	5 (0.77%)	0.00973376	0.0824507
Metabolism	Amino acid metabolism	Valine, leucine and isoleucine biosynthesis	2 (0.31%)	0.011262	0.0900961
Metabolism	Biosynthesis of other secondary metabolites	Neomycin, kanamycin and gentamicin biosynthesis	2 (0.31%)	0.011262	0.0900961
Metabolism	Amino acid metabolism	Phenylalanine metabolism	4 (0.61%)	0.0134666	0.104821
Human Diseases	Substance dependence	Cocaine addiction	6 (0.92%)	0.0151217	0.114606
Organismal Systems	Digestive system	Mineral absorption	6 (0.92%)	0.017654	0.126538
Metabolism	Carbohydrate metabolism	Galactose metabolism	5 (0.77%)	0.0177767	0.126538
Environmental Information Processing	Signal transduction	AMPK signaling pathway	12 (1.84%)	0.0180141	0.126538
Metabolism	Metabolism of cofactors and vitamins	Porphyrin and chlorophyll metabolism	5 (0.77%)	0.0230778	0.158248
Organismal Systems	Digestive system	Bile secretion	8 (1.23%)	0.0258211	0.172941
Metabolism	Lipid metabolism	Sphingolipid metabolism	6 (0.92%)	0.0326359	0.213617
Organismal Systems	Excretory system	Endocrine and other factor-regulated calcium reabsorption	6 (0.92%)	0.0346884	0.222006
Human Diseases	Infectious diseases: Parasitic	Leishmaniasis	7 (1.08%)	0.0372441	0.23318
Environmental Information Processing	Signal transduction	HIF-1 signaling pathway	10 (1.54%)	0.0429454	0.261172
Human Diseases	Endocrine and metabolic diseases	Type II diabetes mellitus	6 (0.92%)	0.0437207	0.261172
Organismal Systems	Immune system	Leukocyte transendothelial migration	12 (1.84%)	0.0444355	0.261172
Metabolism	Global and overview maps	2-Oxocarboxylic acid metabolism	3 (0.46%)	0.0492784	0.283844
