# Supplementary material for: Intestinal transcriptional profiling reveals fava bean-induced immune response in DBA/1 mice
Source: Biol Res. 2019 Mar 1;52:9. doi: 10.1186/s40659-019-0216-9 (PMC6396536; doi:10.1186/s40659-019-0216-9)
Supplement: Supplementary file 6 — Additional file 6: Table S5. Clean-read quality metrics. [file 40659_2019_216_MOESM6_ESM.xls]

## Sheet: Table S5
Table S5 Clean-read quality metrics
Sample	Total Raw Reads(Mb)	Total Clean Reads(Mb)	Total Clean Bases(Gb)	Clean Reads Q20(%)	Clean Reads Q30(%)	Clean Reads Ratio(%)
Favebean_1	24.14	23.98	1.2	97.92	90.1	99.35
Favebean_2	24.14	23.97	1.2	98.08	90.83	99.32
Favebean_3	24.14	23.97	1.2	98.21	91.06	99.3
Control_1	24.14	23.95	1.2	97.9	90.1	99.22
Control_2	24.14	24.1	1.21	97.95	90.09	99.85
Control_3	24.14	24.03	1.2	97.97	90.29	99.56
