# Supplementary material for: Intestinal transcriptional profiling reveals fava bean-induced immune response in DBA/1 mice
Source: Biol Res. 2019 Mar 1;52:9. doi: 10.1186/s40659-019-0216-9 (PMC6396536; doi:10.1186/s40659-019-0216-9)
Supplement: Supplementary file 8 — Additional file 8: Table S6. 769 identified DEGs mainly involved in cellular component categories. [file 40659_2019_216_MOESM8_ESM.xlsx]

## Sheet: Sheet1
Table S6 769 identified DEGs mainly involved in cellular component categories
#	Pathway	DEGs genes with pathway annotation (651)	All genes with pathway annotation (18718)	Pvalue	Qvalue	Pathway ID	Level 1	Level 2
1	Pancreatic secretion	33 (5.07%)	129 (0.69%)	8.2709e-20	2.38202e-17	ko04972	Organismal Systems	Digestive system
2	Protein digestion and absorption	28 (4.3%)	151 (0.81%)	3.3799e-13	4.86706e-11	ko04974	Organismal Systems	Digestive system
3	Steroid hormone biosynthesis	24 (3.69%)	118 (0.63%)	2.078e-12	1.99488e-10	ko00140	Metabolism	Lipid metabolism
4	Metabolic pathways	115 (17.67%)	1860 (9.94%)	5.29839e-10	3.81484e-08	ko01100	Metabolism	Global and overview maps
5	Ovarian steroidogenesis	14 (2.15%)	79 (0.42%)	5.07864e-07	2.9253e-05	ko04913	Organismal Systems	Endocrine system
6	Starch and sucrose metabolism	10 (1.54%)	41 (0.22%)	1.02144e-06	4.90292e-05	ko00500	Metabolism	Carbohydrate metabolism
7	Fat digestion and absorption	11 (1.69%)	52 (0.28%)	1.36406e-06	5.61212e-05	ko04975	Organismal Systems	Digestive system
8	Sulfur metabolism	7 (1.08%)	19 (0.1%)	2.08474e-06	7.50505e-05	ko00920	Metabolism	Energy metabolism
9	Arachidonic acid metabolism	19 (2.92%)	160 (0.85%)	3.10488e-06	9.9356e-05	ko00590	Metabolism	Lipid metabolism
10	Carbohydrate digestion and absorption	11 (1.69%)	60 (0.32%)	6.01152e-06	0.000173132	ko04973	Organismal Systems	Digestive system
11	Metabolism of xenobiotics by cytochrome P450	14 (2.15%)	98 (0.52%)	7.249e-06	0.000189792	ko00980	Metabolism	Xenobiotics biodegradation and metabolism
12	alpha-Linolenic acid metabolism	8 (1.23%)	40 (0.21%)	5.88515e-05	0.00141244	ko00592	Metabolism	Lipid metabolism
13	Linoleic acid metabolism	10 (1.54%)	65 (0.35%)	7.69416e-05	0.00170455	ko00591	Metabolism	Lipid metabolism
14	Neuroactive ligand-receptor interaction	28 (4.3%)	365 (1.95%)	8.35302e-05	0.00171834	ko04080	Environmental Information Processing	Signaling molecules and interaction
15	Drug metabolism - cytochrome P450	11 (1.69%)	83 (0.44%)	0.000137353	0.00263718	ko00982	Metabolism	Xenobiotics biodegradation and metabolism
16	Pentose and glucuronate interconversions	7 (1.08%)	39 (0.21%)	0.000347431	0.00625376	ko00040	Metabolism	Carbohydrate metabolism
17	Chemical carcinogenesis	13 (2%)	124 (0.66%)	0.000384701	0.00640781	ko05204	Human Diseases	Cancers: Overview
18	Glycerolipid metabolism	10 (1.54%)	79 (0.42%)	0.000400488	0.00640781	ko00561	Metabolism	Lipid metabolism
19	Renin-angiotensin system	8 (1.23%)	53 (0.28%)	0.000455886	0.00691027	ko04614	Organismal Systems	Endocrine system
20	Ether lipid metabolism	9 (1.38%)	68 (0.36%)	0.000555539	0.00799976	ko00565	Metabolism	Lipid metabolism
21	Drug metabolism - other enzymes	9 (1.38%)	69 (0.37%)	0.000619517	0.0083967	ko00983	Metabolism	Xenobiotics biodegradation and metabolism
22	Nitrogen metabolism	5 (0.77%)	21 (0.11%)	0.000641414	0.0083967	ko00910	Metabolism	Energy metabolism
23	Vitamin digestion and absorption	6 (0.92%)	33 (0.18%)	0.000858651	0.0107518	ko04977	Organismal Systems	Digestive system
24	Cysteine and methionine metabolism	9 (1.38%)	74 (0.4%)	0.00103616	0.012434	ko00270	Metabolism	Amino acid metabolism
25	Ascorbate and aldarate metabolism	6 (0.92%)	35 (0.19%)	0.00118638	0.0136671	ko00053	Metabolism	Carbohydrate metabolism
26	Glycerophospholipid metabolism	12 (1.84%)	128 (0.68%)	0.00170301	0.0188641	ko00564	Metabolism	Lipid metabolism
27	Serotonergic synapse	13 (2%)	159 (0.85%)	0.00375422	0.040045	ko04726	Organismal Systems	Nervous system
28	Phenylalanine, tyrosine and tryptophan biosynthesis	3 (0.46%)	10 (0.05%)	0.00418455	0.0430411	ko00400	Metabolism	Amino acid metabolism
29	Sulfur relay system	4 (0.61%)	20 (0.11%)	0.00450354	0.0447248	ko04122	Genetic Information Processing	Folding, sorting and degradation
30	Retinol metabolism	10 (1.54%)	110 (0.59%)	0.00500444	0.0480426	ko00830	Metabolism	Metabolism of cofactors and vitamins
31	Biosynthesis of amino acids	10 (1.54%)	111 (0.59%)	0.00533365	0.0487105	ko01230	Metabolism	Global and overview maps
32	Pantothenate and CoA biosynthesis	4 (0.61%)	21 (0.11%)	0.00541227	0.0487105	ko00770	Metabolism	Metabolism of cofactors and vitamins
33	Alanine, aspartate and glutamate metabolism	6 (0.92%)	52 (0.28%)	0.00905055	0.0789866	ko00250	Metabolism	Amino acid metabolism
34	Fructose and mannose metabolism	5 (0.77%)	38 (0.2%)	0.00973376	0.0824507	ko00051	Metabolism	Carbohydrate metabolism
35	Valine, leucine and isoleucine biosynthesis	2 (0.31%)	5 (0.03%)	0.011262	0.0900961	ko00290	Metabolism	Amino acid metabolism
36	Neomycin, kanamycin and gentamicin biosynthesis	2 (0.31%)	5 (0.03%)	0.011262	0.0900961	ko00524	Metabolism	Biosynthesis of other secondary metabolites
37	Phenylalanine metabolism	4 (0.61%)	27 (0.14%)	0.0134666	0.104821	ko00360	Metabolism	Amino acid metabolism
38	Cocaine addiction	6 (0.92%)	58 (0.31%)	0.0151217	0.114606	ko05030	Human Diseases	Substance dependence
39	Mineral absorption	6 (0.92%)	60 (0.32%)	0.017654	0.126538	ko04978	Organismal Systems	Digestive system
40	Galactose metabolism	5 (0.77%)	44 (0.24%)	0.0177767	0.126538	ko00052	Metabolism	Carbohydrate metabolism
41	AMPK signaling pathway	12 (1.84%)	173 (0.92%)	0.0180141	0.126538	ko04152	Environmental Information Processing	Signal transduction
42	Porphyrin and chlorophyll metabolism	5 (0.77%)	47 (0.25%)	0.0230778	0.158248	ko00860	Metabolism	Metabolism of cofactors and vitamins
43	Bile secretion	8 (1.23%)	102 (0.54%)	0.0258211	0.172941	ko04976	Organismal Systems	Digestive system
44	Sphingolipid metabolism	6 (0.92%)	69 (0.37%)	0.0326359	0.213617	ko00600	Metabolism	Lipid metabolism
45	Endocrine and other factor-regulated calcium reabsorption	6 (0.92%)	70 (0.37%)	0.0346884	0.222006	ko04961	Organismal Systems	Excretory system
46	Leishmaniasis	7 (1.08%)	90 (0.48%)	0.0372441	0.23318	ko05140	Human Diseases	Infectious diseases: Parasitic
47	HIF-1 signaling pathway	10 (1.54%)	154 (0.82%)	0.0429454	0.261172	ko04066	Environmental Information Processing	Signal transduction
48	Type II diabetes mellitus	6 (0.92%)	74 (0.4%)	0.0437207	0.261172	ko04930	Human Diseases	Endocrine and metabolic diseases
49	Leukocyte transendothelial migration	12 (1.84%)	198 (1.06%)	0.0444355	0.261172	ko04670	Organismal Systems	Immune system
50	2-Oxocarboxylic acid metabolism	3 (0.46%)	24 (0.13%)	0.0492784	0.283844	ko01210	Metabolism	Global and overview maps
